# Supplementary material for: Multidrug resistance plasmids underlie clonal expansions and international spread of Salmonella enterica serotype 1,4,[5],12:i:- ST34 in Southeast Asia
Source: Commun Biol. 2023 Oct 3;6:1007. doi: 10.1038/s42003-023-05365-1 (PMC10547704; doi:10.1038/s42003-023-05365-1)
Supplement: Supplementary file 4 — Supplementary Data 1 [file 42003_2023_5365_MOESM4_ESM.xlsx]

## Sheet: Supplementary_Table_1
Sample_ID	data_type	Project	Accession number	Country	Region	year	host_class	serovar	presentation	BAPS	Included_Figure_1	include_BEAST_Fig2	mapping_coverage	clonal_clade	IncA/C2_plasmid	IncHI2_plasmid	blaCTX-M-55	mphA	mcr-3.1	qnrS
01_0012	raw read	Duong et al., 2020	ERR1764088	Vietnam	Southeast Asia	2014	human	I 1,4,[5],12:i:-	diarrhoea	BAPS-4	yes	yes	92	VN2	1	.	1	.	1	1
01_0014	raw read	Duong et al., 2020	ERR1764089	Vietnam	Southeast Asia	2014	human	I 1,4,[5],12:i:-	diarrhoea	BAPS-4	yes	yes	150	mc6	.	.	.	.	.	.
01_0024	raw read	Duong et al., 2020	ERR1788605	Vietnam	Southeast Asia	2014	human	I 1,4,[5],12:i:-	diarrhoea	BAPS-4	yes		161	VN2	1	.	.	.	.	.
01_0048	raw read	Duong et al., 2020	ERR1764091	Vietnam	Southeast Asia	2014	human	I 1,4,[5],12:i:-	diarrhoea	BAPS-4	yes	yes	153	VN2	1	.	1	.	1	1
01_0050	raw read	Duong et al., 2020	ERR1788606	Vietnam	Southeast Asia	2014	human	I 1,4,[5],12:i:-	diarrhoea	BAPS-4	yes		149		.	.	.	.	.	.
01_0052	raw read	Duong et al., 2020	ERR1764092	Vietnam	Southeast Asia	2014	human	Typhimurium	diarrhoea	BAPS-1	yes	yes	128	VN4	1	.	.	1	1	1
01_0057	raw read	Duong et al., 2020	ERR1764094	Vietnam	Southeast Asia	2014	human	I 1,4,[5],12:i:-	diarrhoea	BAPS-3	yes	yes	117	VN1	.	.	.	.	.	1
01_0063	raw read	Duong et al., 2020	ERR1764095	Vietnam	Southeast Asia	2014	human	Typhimurium	diarrhoea	BAPS-1	yes		125	VN4	1	.	.	1	1	1
01_0067	raw read	Duong et al., 2020	ERR1764097	Vietnam	Southeast Asia	2014	human	I 1,4,[5],12:i:-	diarrhoea	BAPS-4	yes		157	VN2	1	.	1	.	1	1
01_0119	raw read	Duong et al., 2020	ERR1764106	Vietnam	Southeast Asia	2014	human	I 1,4,[5],12:i:-	diarrhoea	BAPS-4	yes		143	VN2	1	.	1	.	1	1
01_0158	raw read	Duong et al., 2020	ERR1764112	Vietnam	Southeast Asia	2014	human	Typhimurium	diarrhoea	BAPS-1	yes		129	VN4	1	.	.	1	1	1
01_0168	raw read	Duong et al., 2020	ERR1764114	Vietnam	Southeast Asia	2014	human	I 1,4,[5],12:i:-	diarrhoea	BAPS-4	yes		131	mc8	.	.	.	.	.	.
01_0186	raw read	Duong et al., 2020	ERR1764119	Vietnam	Southeast Asia	2014	human	Typhimurium	diarrhoea	BAPS-1	yes		131	VN4	1	.	.	1	1	1
01_0204	raw read	Duong et al., 2020	ERR1764123	Vietnam	Southeast Asia	2014	human	I 1,4,[5],12:i:-	diarrhoea	BAPS-4	yes		119	VN2	1	.	.	.	1	1
01_0234	raw read	Duong et al., 2020	ERR1764128	Vietnam	Southeast Asia	2014	human	I 1,4,[5],12:i:-	diarrhoea	BAPS-4	yes	yes	147	mc5	.	.	.	.	.	.
01_0254	raw read	Duong et al., 2020	ERR1764131	Vietnam	Southeast Asia	2014	human	I 1,4,[5],12:i:-	diarrhoea	BAPS-4	yes		142	VN2	1	.	1	.	1	1
01_0271	raw read	Duong et al., 2020	ERR1764133	Vietnam	Southeast Asia	2014	human	I 1,4,[5],12:i:-	diarrhoea	BAPS-3	yes		152	VN1	.	.	.	.	.	.
01_0273	raw read	Duong et al., 2020	ERR1764135	Vietnam	Southeast Asia	2014	human	I 1,4,[5],12:i:-	diarrhoea	BAPS-4	yes		141	VN2	1	.	1	.	1	1
01_0280	raw read	Duong et al., 2020	ERR1764136	Vietnam	Southeast Asia	2014	human	I 1,4,[5],12:i:-	diarrhoea	BAPS-4	yes	yes	136	VN2	1	.	1	.	.	1
01_0284	raw read	Duong et al., 2020	ERR1788607	Vietnam	Southeast Asia	2014	human	I 1,4,[5],12:i:-	diarrhoea	BAPS-3	yes		140	VN1	.	1	.	.	.	.
01_0286	raw read	Duong et al., 2020	ERR1764137	Vietnam	Southeast Asia	2014	human	I 1,4,[5],12:i:-	diarrhoea	BAPS-4	yes	yes	129	VN3	.	1	.	1	.	1
01_0287	raw read	Duong et al., 2020	ERR1764138	Vietnam	Southeast Asia	2014	human	I 1,4,[5],12:i:-	diarrhoea	BAPS-4	yes		144	VN2	1	.	1	.	.	1
01_0294	raw read	Duong et al., 2020	ERR1764141	Vietnam	Southeast Asia	2014	human	I 1,4,[5],12:i:-	diarrhoea	BAPS-4	yes		122	VN3	.	1	.	1	.	1
01_0309	raw read	Duong et al., 2020	ERR1764143	Vietnam	Southeast Asia	2014	human	I 1,4,[5],12:i:-	diarrhoea	BAPS-4	yes		125	VN3	.	1	.	.	.	.
01_0396	raw read	Duong et al., 2020	ERR1788677	Vietnam	Southeast Asia	2015	human	I 1,4,[5],12:i:-	diarrhoea	BAPS-3	yes	yes	86	VN1	.	.	.	.	.	.
01_0410	raw read	Duong et al., 2020	ERR1764145	Vietnam	Southeast Asia	2015	human	I 1,4,[5],12:i:-	diarrhoea	BAPS-3	yes		154	VN1	.	.	.	.	.	1
01_0436	raw read	Duong et al., 2020	ERR1764148	Vietnam	Southeast Asia	2015	human	I 1,4,[5],12:i:-	diarrhoea	BAPS-3	yes		156	VN1	.	.	.	.	.	1
01_0452	raw read	Duong et al., 2020	ERR1764151	Vietnam	Southeast Asia	2015	human	I 1,4,[5],12:i:-	diarrhoea	BAPS-4	yes	yes	133		.	.	.	.	.	.
01_0464	raw read	Duong et al., 2020	ERR1764155	Vietnam	Southeast Asia	2015	human	Typhimurium	diarrhoea	BAPS-1	yes	yes	126	VN4	1	.	.	1	1	1
01_0470	raw read	Duong et al., 2020	ERR1764157	Vietnam	Southeast Asia	2015	human	I 1,4,[5],12:i:-	diarrhoea	BAPS-4	yes	yes	105	VN3	.	1	.	.	.	1
01_0481	raw read	Duong et al., 2020	ERR1764160	Vietnam	Southeast Asia	2015	human	I 1,4,[5],12:i:-	diarrhoea	BAPS-4	yes		123	VN3	.	1	.	.	.	1
01_0509	raw read	Duong et al., 2020	ERR1788680	Vietnam	Southeast Asia	2015	human	Typhimurium	diarrhoea	BAPS-1	yes		85	VN4	1	.	.	.	1	1
01_0510	raw read	Duong et al., 2020	ERR1764169	Vietnam	Southeast Asia	2015	human	I 1,4,[5],12:i:-	diarrhoea	BAPS-3	yes		143	VN1	.	.	.	.	.	1
01_0528	raw read	Duong et al., 2020	ERR1764173	Vietnam	Southeast Asia	2015	human	I 1,4,[5],12:i:-	diarrhoea	BAPS-4	yes		142	VN3	.	1	.	.	.	1
01_0534	raw read	Duong et al., 2020	ERR1764174	Vietnam	Southeast Asia	2015	human	I 1,4,[5],12:i:-	diarrhoea	BAPS-4	yes	yes	171	VN2	1	.	1	.	1	1
01_0600	raw read	Duong et al., 2020	ERR1764179	Vietnam	Southeast Asia	2015	human	Typhimurium	diarrhoea	BAPS-1	yes		124	VN4	1	.	.	.	1	1
01_0635	raw read	Duong et al., 2020	ERR1788684	Vietnam	Southeast Asia	2015	human	I 1,4,[5],12:i:-	diarrhoea	BAPS-4	yes		94	mc6	.	.	.	.	.	.
01_0655	raw read	Duong et al., 2020	ERR1764185	Vietnam	Southeast Asia	2015	human	I 1,4,[5],12:i:-	diarrhoea	BAPS-4	yes		101	VN2	1	.	1	.	1	1
01_0696	raw read	Duong et al., 2020	ERR1764189	Vietnam	Southeast Asia	2015	human	I 1,4,[5],12:i:-	diarrhoea	BAPS-4	yes	yes	116	VN3	.	1	.	1	.	1
01_0721	raw read	Duong et al., 2020	ERR1764192	Vietnam	Southeast Asia	2015	human	Typhimurium	diarrhoea	BAPS-1	yes		120	VN4	1	.	.	.	1	1
01_0742	raw read	Duong et al., 2020	ERR1764195	Vietnam	Southeast Asia	2015	human	I 1,4,[5],12:i:-	diarrhoea	BAPS-4	yes		121	VN2	1	.	1	.	.	1
01_0753	raw read	Duong et al., 2020	ERR1764197	Vietnam	Southeast Asia	2015	human	I 1,4,[5],12:i:-	diarrhoea	BAPS-4	yes	yes	125	VN2	1	.	1	.	1	1
01_0785	raw read	Duong et al., 2020	ERR1788687	Vietnam	Southeast Asia	2015	human	I 1,4,[5],12:i:-	diarrhoea	BAPS-4	yes		97		.	.	.	.	.	1
01_0792	raw read	Duong et al., 2020	ERR1764207	Vietnam	Southeast Asia	2015	human	I 1,4,[5],12:i:-	diarrhoea	BAPS-3	yes	yes	106	VN1	.	.	.	.	.	1
01_0835	raw read	Duong et al., 2020	ERR1764212	Vietnam	Southeast Asia	2015	human	I 1,4,[5],12:i:-	diarrhoea	BAPS-4	yes		132	VN3	.	.	.	.	.	1
01_0849	raw read	Duong et al., 2020	ERR1764214	Vietnam	Southeast Asia	2015	human	I 1,4,[5],12:i:-	diarrhoea	BAPS-4	yes		121	VN3	.	1	.	1	.	1
01_0854	raw read	Duong et al., 2020	ERR1764215	Vietnam	Southeast Asia	2015	human	I 1,4,[5],12:i:-	diarrhoea	BAPS-4	yes		167	mc6	.	.	.	.	.	.
01_0860	raw read	Duong et al., 2020	ERR1764216	Vietnam	Southeast Asia	2015	human	I 1,4,[5],12:i:-	diarrhoea	BAPS-1	yes	yes	159		.	1	.	.	.	.
01_0900	raw read	Duong et al., 2020	ERR1764225	Vietnam	Southeast Asia	2016	human	I 1,4,[5],12:i:-	diarrhoea	BAPS-4	yes	yes	150		.	.	.	.	.	.
01_0906	raw read	Duong et al., 2020	ERR1764227	Vietnam	Southeast Asia	2016	human	I 1,4,[5],12:i:-	diarrhoea	BAPS-3	yes	yes	142	VN1	.	.	.	.	.	1
01_0907	raw read	Duong et al., 2020	ERR1764228	Vietnam	Southeast Asia	2016	human	I 1,4,[5],12:i:-	diarrhoea	BAPS-4	yes		130		.	.	.	.	1	1
01_0931	raw read	Duong et al., 2020	ERR1764230	Vietnam	Southeast Asia	2016	human	I 1,4,[5],12:i:-	diarrhoea	BAPS-4	yes		109		.	1	.	.	.	1
01_0934	raw read	Duong et al., 2020	ERR1764231	Vietnam	Southeast Asia	2016	human	I 1,4,[5],12:i:-	diarrhoea	BAPS-4	yes		166	VN2	1	.	1	.	1	1
01_0936	raw read	Duong et al., 2020	ERR1764233	Vietnam	Southeast Asia	2016	human	I 1,4,[5],12:i:-	diarrhoea	BAPS-1	yes	yes	125	VN4	1	.	.	1	1	1
02_0005	raw read	Duong et al., 2020	ERR1764239	Vietnam	Southeast Asia	2014	human	I 1,4,[5],12:i:-	diarrhoea	BAPS-4	yes		185	VN2	1	.	1	.	.	1
02_0011	raw read	Duong et al., 2020	ERR1764255	Vietnam	Southeast Asia	2014	human	I 1,4,[5],12:i:-	diarrhoea	BAPS-3	yes	yes	151	VN1	.	.	.	.	.	.
02_0030	raw read	Duong et al., 2020	ERR1764286	Vietnam	Southeast Asia	2015	human	I 1,4,[5],12:i:-	diarrhoea	BAPS-4	yes		149	VN2	1	.	1	.	1	1
02_0040	raw read	Duong et al., 2020	ERR1764303	Vietnam	Southeast Asia	2015	human	I 1,4,[5],12:i:-	diarrhoea	BAPS-4	yes		142	VN3	.	1	.	1	.	1
02_0069	raw read	Duong et al., 2020	ERR1821214	Vietnam	Southeast Asia	2015	human	I 1,4,[5],12:i:-	diarrhoea	BAPS-4	yes		130	VN2	1	.	1	.	.	1
02_1006	raw read	Duong et al., 2020	ERR1764237	Vietnam	Southeast Asia	2014	human	I 1,4,[5],12:i:-	diarrhoea	BAPS-4	yes		120	VN2	1	.	1	.	.	1
02_1023	raw read	Duong et al., 2020	ERR1764242	Vietnam	Southeast Asia	2014	human	I 1,4,[5],12:i:-	diarrhoea	BAPS-4	yes	yes	143	VN2	1	.	1	.	1	1
02_1035	raw read	Duong et al., 2020	ERR1764243	Vietnam	Southeast Asia	2014	human	I 1,4,[5],12:i:-	diarrhoea	BAPS-4	yes	yes	132	mc7	.	.	.	.	.	.
02_1041	raw read	Duong et al., 2020	ERR1764244	Vietnam	Southeast Asia	2014	human	I 1,4,[5],12:i:-	diarrhoea	BAPS-4	yes		123	mc8	.	.	.	.	.	.
02_1042	raw read	Duong et al., 2020	ERR1764245	Vietnam	Southeast Asia	2014	human	I 1,4,[5],12:i:-	diarrhoea	BAPS-4	yes		123	mc8	.	.	.	.	.	.
02_1051	raw read	Duong et al., 2020	ERR1788688	Vietnam	Southeast Asia	2014	human	I 1,4,[5],12:i:-	diarrhoea	BAPS-4	yes		108	mc6	.	.	.	.	.	.
02_1060	raw read	Duong et al., 2020	ERR1764251	Vietnam	Southeast Asia	2014	human	Typhimurium	diarrhoea	BAPS-1	yes	yes	123	VN4	1	.	.	1	1	1
02_1063	raw read	Duong et al., 2020	ERR1764253	Vietnam	Southeast Asia	2014	human	Typhimurium	diarrhoea	BAPS-1	yes		118	VN4	1	.	.	1	1	1
02_1064	raw read	Duong et al., 2020	ERR1764254	Vietnam	Southeast Asia	2014	human	I 1,4,[5],12:i:-	diarrhoea	BAPS-3	yes		107	VN1	.	.	.	.	.	1
02_1071	raw read	Duong et al., 2020	ERR1764256	Vietnam	Southeast Asia	2014	human	I 1,4,[5],12:i:-	diarrhoea	BAPS-4	yes		149	VN2	1	.	1	.	.	1
02_1089	raw read	Duong et al., 2020	ERR1788689	Vietnam	Southeast Asia	2014	human	I 1,4,[5],12:i:-	diarrhoea	BAPS-4	yes	yes	97	VN2	1	.	1	.	.	1
02_1190	raw read	Duong et al., 2020	ERR1788698	Vietnam	Southeast Asia	2014	human	I 1,4,[5],12:i:-	diarrhoea	BAPS-4	yes	yes	114	VN3	.	1	.	.	.	1
02_1193	raw read	Duong et al., 2020	ERR1764266	Vietnam	Southeast Asia	2014	human	I 1,4,[5],12:i:-	diarrhoea	BAPS-3	yes		134	VN1	.	.	.	.	.	1
02_1206	raw read	Duong et al., 2020	ERR1764268	Vietnam	Southeast Asia	2014	human	Typhimurium	diarrhoea	BAPS-1	yes		158	VN4	1	.	.	1	1	1
02_1249	raw read	Duong et al., 2020	ERR1788702	Vietnam	Southeast Asia	2015	human	I 1,4,[5],12:i:-	diarrhoea	BAPS-4	yes	yes	85	mc8	.	.	.	.	.	.
02_1273	raw read	Duong et al., 2020	ERR1764274	Vietnam	Southeast Asia	2015	human	I 1,4,[5],12:i:-	diarrhoea	BAPS-4	yes	yes	181	VN2	1	.	.	.	.	1
02_1302	raw read	Duong et al., 2020	ERR1764276	Vietnam	Southeast Asia	2015	human	I 1,4,[5],12:i:-	diarrhoea	BAPS-4	yes		171	mc8	.	.	.	.	.	.
02_1317	raw read	Duong et al., 2020	ERR1788612	Vietnam	Southeast Asia	2015	human	I 1,4,[5],12:i:-	diarrhoea	BAPS-4	yes		146	mc8	.	.	.	.	.	.
02_1347	raw read	Duong et al., 2020	ERR1764277	Vietnam	Southeast Asia	2015	human	I 1,4,[5],12:i:-	diarrhoea	BAPS-4	yes	yes	138	VN3	.	1	.	1	.	1
02_1380	raw read	Duong et al., 2020	ERR1764278	Vietnam	Southeast Asia	2015	human	I 1,4,[5],12:i:-	diarrhoea	BAPS-4	yes		137	mc8	.	.	.	.	.	1
02_1428	raw read	Duong et al., 2020	ERR1764282	Vietnam	Southeast Asia	2015	human	Typhimurium	diarrhoea	BAPS-1	yes	yes	156	VN4	1	.	.	1	1	1
02_1439	raw read	Duong et al., 2020	ERR1764283	Vietnam	Southeast Asia	2015	human	I 1,4,[5],12:i:-	diarrhoea	BAPS-4	yes	yes	145	VN2	1	.	.	.	1	1
02_1447	raw read	Duong et al., 2020	ERR1764284	Vietnam	Southeast Asia	2015	human	I 1,4,[5],12:i:-	diarrhoea	BAPS-4	yes		142	VN3	.	1	.	.	.	1
02_1449	raw read	Duong et al., 2020	ERR1764285	Vietnam	Southeast Asia	2015	human	I 1,4,[5],12:i:-	diarrhoea	BAPS-4	yes		142	VN3	.	.	.	.	.	.
02_1481	raw read	Duong et al., 2020	ERR1764290	Vietnam	Southeast Asia	2015	human	I 1,4,[5],12:i:-	diarrhoea	BAPS-1	yes		155	VN4	1	.	.	1	1	1
02_1489	raw read	Duong et al., 2020	ERR1764298	Vietnam	Southeast Asia	2015	human	I 1,4,[5],12:i:-	diarrhoea	BAPS-4	yes		144	VN2	1	.	1	.	1	1
02_1508	raw read	Duong et al., 2020	ERR1764293	Vietnam	Southeast Asia	2015	human	I 1,4,[5],12:i:-	diarrhoea	BAPS-3	yes	yes	153		.	.	.	.	.	.
02_1510	raw read	Duong et al., 2020	ERR1764294	Vietnam	Southeast Asia	2015	human	I 1,4,[5],12:i:-	diarrhoea	BAPS-4	yes		145	VN2	1	.	1	.	.	1
02_1566	raw read	Duong et al., 2020	ERR1764305	Vietnam	Southeast Asia	2015	human	I 1,4,[5],12:i:-	diarrhoea	BAPS-4	yes	yes	134	VN3	.	1	.	.	.	1
02_1587	raw read	Duong et al., 2020	ERR1764312	Vietnam	Southeast Asia	2015	human	I 1,4,[5],12:i:-	diarrhoea	BAPS-3	yes		139	VN1	.	.	.	.	.	.
02_1636	raw read	Duong et al., 2020	ERR1764321	Vietnam	Southeast Asia	2015	human	I 1,4,[5],12:i:-	diarrhoea	BAPS-4	yes		142	VN3	.	1	.	1	.	1
02_1644	raw read	Duong et al., 2020	ERR1764322	Vietnam	Southeast Asia	2015	human	I 1,4,[5],12:i:-	diarrhoea	BAPS-4	yes		132	VN3	.	1	.	1	.	1
02_1675	raw read	Duong et al., 2020	ERR1764328	Vietnam	Southeast Asia	2015	human	I 1,4,[5],12:i:-	diarrhoea	BAPS-4	yes		133	mc5	.	.	.	.	.	.
02_1687	raw read	Duong et al., 2020	ERR1764331	Vietnam	Southeast Asia	2015	human	I 1,4,[5],12:i:-	diarrhoea	BAPS-4	yes	yes	111	VN2	1	1	1	.	.	1
02_1688	raw read	Duong et al., 2020	ERR1764332	Vietnam	Southeast Asia	2015	human	I 1,4,[5],12:i:-	diarrhoea	BAPS-4	yes	yes	127	VN2	1	.	1	.	1	1
02_1701	raw read	Duong et al., 2020	ERR1764334	Vietnam	Southeast Asia	2015	human	I 1,4,[5],12:i:-	diarrhoea	BAPS-3	yes		117	VN1	.	.	.	.	.	1
02_1716	raw read	Duong et al., 2020	ERR1764336	Vietnam	Southeast Asia	2015	human	I 1,4,[5],12:i:-	diarrhoea	BAPS-4	yes		116	VN3	.	1	.	1	.	1
02_1796	raw read	Duong et al., 2020	ERR1764341	Vietnam	Southeast Asia	2015	human	I 1,4,[5],12:i:-	diarrhoea	BAPS-4	yes		129	VN2	1	.	1	.	1	1
02_1871	raw read	Duong et al., 2020	ERR1764350	Vietnam	Southeast Asia	2015	human	I 1,4,[5],12:i:-	diarrhoea	BAPS-1	yes	yes	127	VN4	1	.	.	1	1	1
02_1874	raw read	Duong et al., 2020	ERR1764351	Vietnam	Southeast Asia	2015	human	I 1,4,[5],12:i:-	diarrhoea	BAPS-4	yes	yes	123	mc6	.	.	.	.	.	.
02_2011	raw read	Duong et al., 2020	ERR1821201	Vietnam	Southeast Asia	2015	human	I 1,4,[5],12:i:-	diarrhoea	BAPS-4	yes		121	VN2	1	.	1	.	1	1
02_2022	raw read	Duong et al., 2020	ERR1821202	Vietnam	Southeast Asia	2015	human	I 1,4,[5],12:i:-	diarrhoea	BAPS-3	yes		121	VN1	.	.	.	.	.	1
02_2029	raw read	Duong et al., 2020	ERR1821206	Vietnam	Southeast Asia	2015	human	I 1,4,[5],12:i:-	diarrhoea	BAPS-4	yes		124	mc5	.	.	.	.	.	.
02_2056	raw read	Duong et al., 2020	ERR1821208	Vietnam	Southeast Asia	2015	human	I 1,4,[5],12:i:-	diarrhoea	BAPS-3	yes	yes	142	VN1	.	.	.	.	.	1
02_2087	raw read	Duong et al., 2020	ERR1821215	Vietnam	Southeast Asia	2015	human	I 1,4,[5],12:i:-	diarrhoea	BAPS-3	yes		144	VN1	.	.	.	.	.	1
02_2103	raw read	Duong et al., 2020	ERR1821229	Vietnam	Southeast Asia	2015	human	I 1,4,[5],12:i:-	diarrhoea	BAPS-4	yes		152	VN3	.	.	.	.	.	1
02_2117	raw read	Duong et al., 2020	ERR1821218	Vietnam	Southeast Asia	2015	human	I 1,4,[5],12:i:-	diarrhoea	BAPS-4	yes		145	VN2	1	.	1	.	.	1
02_2170	raw read	Duong et al., 2020	ERR1821227	Vietnam	Southeast Asia	2016	human	I 1,4,[5],12:i:-	diarrhoea	BAPS-4	yes	yes	123	VN2	1	.	.	.	1	1
02_2184	raw read	Duong et al., 2020	ERR1821232	Vietnam	Southeast Asia	2016	human	Typhimurium	diarrhoea	BAPS-1	yes		116	VN4	1	.	.	1	1	1
03_0029	raw read	Duong et al., 2020	ERR1821237	Vietnam	Southeast Asia	2014	human	I 1,4,[5],12:i:-	diarrhoea	BAPS-4	yes		136	VN2	1	.	1	.	1	1
03_0051	raw read	Duong et al., 2020	ERR1821239	Vietnam	Southeast Asia	2014	human	I 1,4,[5],12:i:-	diarrhoea	BAPS-4	yes		127	mc5	.	.	.	.	.	.
03_0087	raw read	Duong et al., 2020	ERR1821244	Vietnam	Southeast Asia	2014	human	I 1,4,[5],12:i:-	diarrhoea	BAPS-4	yes	yes	125	VN3	.	1	.	1	.	1
03_0115	raw read	Duong et al., 2020	ERR1821246	Vietnam	Southeast Asia	2014	human	I 1,4,[5],12:i:-	diarrhoea	BAPS-4	yes		133	VN3	.	1	.	1	.	1
03_0121	raw read	Duong et al., 2020	ERR1821248	Vietnam	Southeast Asia	2014	human	I 1,4,[5],12:i:-	diarrhoea	BAPS-4	yes		130	VN2	1	.	1	.	.	1
03_0122	raw read	Duong et al., 2020	ERR1821249	Vietnam	Southeast Asia	2014	human	Typhimurium	diarrhoea	BAPS-1	yes	yes	140	VN4	.	.	.	.	.	.
03_0242	raw read	Duong et al., 2020	ERR1821259	Vietnam	Southeast Asia	2015	human	I 1,4,[5],12:i:-	diarrhoea	BAPS-4	yes		116	VN2	1	.	1	.	.	1
03_0281	raw read	Duong et al., 2020	ERR1821264	Vietnam	Southeast Asia	2015	human	I 1,4,[5],12:i:-	diarrhoea	BAPS-3	yes	yes	124	VN1	.	.	.	.	.	1
03_0292	raw read	Duong et al., 2020	ERR1821265	Vietnam	Southeast Asia	2015	human	I 1,4,[5],12:i:-	diarrhoea	BAPS-4	yes	yes	134	VN2	1	.	1	.	.	.
03_0294	raw read	Duong et al., 2020	ERR1821283	Vietnam	Southeast Asia	2015	human	I 1,4,[5],12:i:-	diarrhoea	BAPS-3	yes		121	VN1	.	.	.	.	.	1
03_0300	raw read	Duong et al., 2020	ERR1788615	Vietnam	Southeast Asia	2015	human	I 1,4,[5],12:i:-	diarrhoea	BAPS-3	yes	yes	84	VN1	.	.	.	.	.	1
03_0324	raw read	Duong et al., 2020	ERR1821272	Vietnam	Southeast Asia	2015	human	I 1,4,[5],12:i:-	diarrhoea	BAPS-4	yes	yes	117	VN3	.	.	.	.	.	1
03_0339	raw read	Duong et al., 2020	ERR1821273	Vietnam	Southeast Asia	2015	human	I 1,4,[5],12:i:-	diarrhoea	BAPS-4	yes		117	VN3	.	1	.	1	.	1
03_0368	raw read	Duong et al., 2020	ERR1821278	Vietnam	Southeast Asia	2015	human	I 1,4,[5],12:i:-	diarrhoea	BAPS-4	yes	yes	114		.	.	.	.	.	.
03_0443	raw read	Duong et al., 2020	ERR1788624	Vietnam	Southeast Asia	2015	human	I 1,4,[5],12:i:-	diarrhoea	BAPS-4	yes		76	VN2	1	.	1	.	.	1
03_0471	raw read	Duong et al., 2020	ERR1788627	Vietnam	Southeast Asia	2015	human	I 1,4,[5],12:i:-	diarrhoea	BAPS-4	yes		83	VN3	.	.	.	.	.	1
03_0505	raw read	Duong et al., 2020	ERR1788630	Vietnam	Southeast Asia	2015	human	I 1,4,[5],12:i:-	diarrhoea	BAPS-4	yes		98	VN3	.	.	.	.	.	.
03_0583	raw read	Duong et al., 2020	ERR1788639	Vietnam	Southeast Asia	2015	human	I 1,4,[5],12:i:-	diarrhoea	BAPS-4	yes		89	mc5	.	.	.	.	.	.
03_0655	raw read	Duong et al., 2020	ERR1788646	Vietnam	Southeast Asia	2015	human	I 1,4,[5],12:i:-	diarrhoea	BAPS-4	yes		98	VN2	1	.	.	.	.	.
03_0667	raw read	Duong et al., 2020	ERR1788647	Vietnam	Southeast Asia	2015	human	I 1,4,[5],12:i:-	diarrhoea	BAPS-4	yes		90	VN2	1	.	.	.	1	.
03_0726	raw read	Duong et al., 2020	ERR1788655	Vietnam	Southeast Asia	2015	human	I 1,4,[5],12:i:-	diarrhoea	BAPS-3	yes		87	VN1	.	.	.	.	.	1
03_0758	raw read	Duong et al., 2020	ERR1788657	Vietnam	Southeast Asia	2015	human	I 1,4,[5],12:i:-	diarrhoea	BAPS-4	yes	yes	86	VN3	.	1	.	1	.	1
03_0770	raw read	Duong et al., 2020	ERR1788659	Vietnam	Southeast Asia	2015	human	I 1,4,[5],12:i:-	diarrhoea	BAPS-4	yes	yes	83	VN2	1	.	1	.	1	1
03_0876	raw read	Duong et al., 2020	ERR1788669	Vietnam	Southeast Asia	2016	human	I 1,4,[5],12:i:-	diarrhoea	BAPS-4	yes		101	mc5	.	.	.	.	.	.
03_0960	raw read	Duong et al., 2020	ERR1788675	Vietnam	Southeast Asia	2016	human	I 1,4,[5],12:i:-	diarrhoea	BAPS-4	yes	yes	95	mc5	.	.	.	.	.	.
110952	raw read	Arnott et al., 2018	SRR3284731	UK	Europe	2015	human	I 1,4,[5],12:i:-		BAPS-4	yes	yes	47		.	.	.	.	.	.
157320	raw read	Arnott et al., 2018	SRR3285406	UK	Europe	2015	human	I 1,4,[5],12:i:-		BAPS-3	yes		51		.	.	.	.	.	.
178747	raw read	Arnott et al., 2018	SRR3284675	UK	Europe	2015	human	I 1,4,[5],12:i:-		BAPS-3	yes	yes	66		.	.	.	.	.	.
192898	raw read	Arnott et al., 2018	SRR3284691	UK	Europe	2015	human	I 1,4,[5],12:i:-		BAPS-1	yes	yes	41		.	.	.	.	.	.
197012	raw read	Arnott et al., 2018	SRR3285055	UK	Europe	2015	human	I 1,4,[5],12:i:-		BAPS-3	yes		55		.	.	.	.	.	.
2015K-1486	raw read	Elnekave et al., 2020	SRR3137169	USA	America	2015	human	I 1,4,[5],12:i:-		BAPS-4	yes	yes	59	USA_1	.	.	.	.	.	.
273494	raw read	Arnott et al., 2018	SRR5193627	UK	Europe	2016	human	I 1,4,[5],12:i:-		BAPS-3	yes	yes	68		.	.	.	.	.	.
287555	raw read	Arnott et al., 2018	SRR5193673	UK	Europe	2016	human	I 1,4,[5],12:i:-		BAPS-3	yes		64		.	.	.	.	.	.
296292	raw read	Arnott et al., 2018	SRR5193083	UK	Europe	2016	human	I 1,4,[5],12:i:-		BAPS-3	yes	yes	64		.	.	.	.	.	.
320173	raw read	Arnott et al., 2018	SRR5194210	UK	Europe	2016	human	I 1,4,[5],12:i:-		BAPS-4	yes	yes	60		.	.	.	.	.	.
323102	raw read	Arnott et al., 2018	SRR5193644	UK	Europe	2016	human	I 1,4,[5],12:i:-		BAPS-4	yes		69		.	.	.	.	.	.
333412	raw read	Arnott et al., 2018	SRR5631558	UK	Europe	2017	human	I 1,4,[5],12:i:-		BAPS-3	yes	yes	45		.	.	.	.	.	.
335526	raw read	Arnott et al., 2018	SRR5632117	UK	Europe	2017	human	I 1,4,[5],12:i:-		BAPS-3	yes		59		.	.	.	.	.	.
335554	raw read	Arnott et al., 2018	SRR5632160	UK	Europe	2017	human	I 1,4,[5],12:i:-		BAPS-4	yes	yes	61		.	.	.	.	.	.
340265	raw read	Arnott et al., 2018	SRR5632036	UK	Europe	2017	human	I 1,4,[5],12:i:-		BAPS-4	yes		69		.	.	.	.	.	.
341361	raw read	Arnott et al., 2018	SRR5632200	UK	Europe	2017	human	I 1,4,[5],12:i:-		BAPS-3	yes		50		.	.	.	.	.	.
341369	raw read	Arnott et al., 2018	SRR5632860	UK	Europe	2017	human	I 1,4,[5],12:i:-		BAPS-3	yes	yes	45		.	.	.	.	.	.
342651	raw read	Arnott et al., 2018	SRR5632868	UK	Europe	2017	human	I 1,4,[5],12:i:-		BAPS-3	yes	yes	47		.	.	.	.	.	.
346524	raw read	Arnott et al., 2018	SRR5632048	UK	Europe	2017	human	I 1,4,[5],12:i:-		BAPS-3	yes		72		.	.	.	.	.	.
346610	raw read	Arnott et al., 2018	SRR5632733	UK	Europe	2017	human	I 1,4,[5],12:i:-		BAPS-3	yes		52		.	1	.	1	.	.
360514	raw read	Arnott et al., 2018	SRR5632173	UK	Europe	2017	human	I 1,4,[5],12:i:-		BAPS-3	yes		48		.	.	.	.	.	.
362080	raw read	Arnott et al., 2018	SRR5631627	UK	Europe	2017	human	I 1,4,[5],12:i:-		BAPS-3	yes		60		.	.	.	.	.	.
364206	raw read	Arnott et al., 2018	SRR5632073	UK	Europe	2017	human	I 1,4,[5],12:i:-		BAPS-1	yes	yes	57		.	.	.	.	.	.
365399	raw read	Arnott et al., 2018	SRR5631935	UK	Europe	2017	human	I 1,4,[5],12:i:-		BAPS-3	yes	yes	57		.	.	.	.	.	.
45225	raw read	Arnott et al., 2018	SRR3284842	UK	Europe	2014	human	I 1,4,[5],12:i:-		BAPS-3	yes	yes	40		.	.	.	.	.	.
68969	raw read	Arnott et al., 2018	SRR1966998	UK	Europe	2014	human	I 1,4,[5],12:i:-		BAPS-4	yes	yes	54		.	.	.	.	.	.
71_G_450	raw read	Mather et al., 2018	ERR702346	Vietnam	Southeast Asia	2012	poultry	I 1,4,[5],12:i:-	asymptomatic	BAPS-4	yes	yes	51	VN2	1	.	1	.	1	1
71_H_034	raw read	Mather et al., 2018	ERR702353	Vietnam	Southeast Asia	2012	cattle/swine	Typhimurium	asymptomatic	BAPS-2	yes	yes	41	V-BSI	.	1	.	.	.	1
71_H_035	raw read	Mather et al., 2018	ERR702352	Vietnam	Southeast Asia	2012	cattle/swine	Typhimurium	asymptomatic	BAPS-2	yes		42	V-BSI	.	1	.	.	.	1
71_H_051	raw read	Mather et al., 2018	ERR702356	Vietnam	Southeast Asia	2012	cattle/swine	I 1,4,[5],12:i:-	asymptomatic	BAPS-4	yes		44	mc7	.	.	.	.	.	.
71_H_052	raw read	Mather et al., 2018	ERR702355	Vietnam	Southeast Asia	2012	cattle/swine	I 1,4,[5],12:i:-	asymptomatic	BAPS-4	yes		47	mc7	.	.	.	.	.	.
71_H_053	raw read	Mather et al., 2018	ERR702354	Vietnam	Southeast Asia	2012	cattle/swine	I 1,4,[5],12:i:-	asymptomatic	BAPS-4	yes	yes	46	mc7	.	.	.	.	.	.
71_H_455	raw read	Mather et al., 2018	ERR715595	Vietnam	Southeast Asia	2012	cattle/swine	Typhimurium	asymptomatic	BAPS-2	yes		81	V-BSI	.	1	.	.	.	1
72_H_033	raw read	Mather et al., 2018	ERR702361	Vietnam	Southeast Asia	2012	cattle/swine	Typhimurium	asymptomatic	BAPS-2	yes		43	V-BSI	.	1	.	.	.	1
72_H_265	raw read	Mather et al., 2018	ERR702362	Vietnam	Southeast Asia	2012	cattle/swine	I 1,4,[5],12:i:-	asymptomatic	BAPS-4	yes	yes	42	VN3	.	1	.	1	.	1
73_G_047	raw read	Mather et al., 2018	ERR702349	Vietnam	Southeast Asia	2012	poultry	I 1,4,[5],12:i:-	asymptomatic	BAPS-4	yes		48		.	.	.	.	.	.
73_G_049	raw read	Mather et al., 2018	ERR702350	Vietnam	Southeast Asia	2012	poultry	I 1,4,[5],12:i:-	asymptomatic	BAPS-4	yes	yes	48		.	.	.	.	.	.
73_G_050	raw read	Mather et al., 2018	ERR702351	Vietnam	Southeast Asia	2012	poultry	I 1,4,[5],12:i:-	asymptomatic	BAPS-4	yes		43		.	.	.	.	.	.
73_G_051	raw read	Mather et al., 2018	ERR702348	Vietnam	Southeast Asia	2012	poultry	I 1,4,[5],12:i:-	asymptomatic	BAPS-4	yes		46		.	.	.	.	.	.
73_H_129	raw read	Mather et al., 2018	ERR702368	Vietnam	Southeast Asia	2012	cattle/swine	I 1,4,[5],12:i:-	asymptomatic	BAPS-3	yes	yes	46	VN1	.	.	.	.	.	.
73_H_172	raw read	Mather et al., 2018	ERR702370	Vietnam	Southeast Asia	2012	cattle/swine	I 1,4,[5],12:i:-	asymptomatic	BAPS-4	yes		43	VN2	1	.	1	.	.	1
73_H_243	raw read	Mather et al., 2018	ERR702371	Vietnam	Southeast Asia	2012	cattle/swine	I 1,4,[5],12:i:-	asymptomatic	BAPS-4	yes		43	VN3	.	1	.	.	.	1
74_H_072	raw read	Mather et al., 2018	ERR702373	Vietnam	Southeast Asia	2012	cattle/swine	I 1,4,[5],12:i:-	diarrhoea	BAPS-4	yes		43	VN3	.	1	.	1	.	1
74_H_125	raw read	Mather et al., 2018	ERR702374	Vietnam	Southeast Asia	2012	cattle/swine	Typhimurium	diarrhoea	BAPS-1	yes	yes	48		.	1	.	.	.	.
74_H_126	raw read	Mather et al., 2018	ERR702375	Vietnam	Southeast Asia	2012	cattle/swine	Typhimurium	asymptomatic	BAPS-1	yes		45		.	1	.	.	.	.
74_H_253	raw read	Mather et al., 2018	ERR702376	Vietnam	Southeast Asia	2012	cattle/swine	I 1,4,[5],12:i:-	asymptomatic	BAPS-4	yes	yes	44	VN3	.	1	.	.	.	1
74_H_256	raw read	Mather et al., 2018	ERR702377	Vietnam	Southeast Asia	2012	cattle/swine	I 1,4,[5],12:i:-	asymptomatic	BAPS-4	yes		46	VN3	.	1	.	.	.	1
74_V_235	raw read	Mather et al., 2018	ERR702340	Vietnam	Southeast Asia	2012	poultry	I 1,4,[5],12:i:-	asymptomatic	BAPS-4	yes		47	VN3	.	1	.	1	.	1
AUSMDU00002272	raw read	Ingle et al., 2021	SRR14141550	South East Asia	Southeast Asia	2013	human	Typhimurium		BAPS-1	yes	yes	74	Australia_1	1	.	1	.	.	1
AUSMDU00004546	raw read	Ingle et al., 2021	SRR14141515	Oceania	Oceania	2015	human	I 1,4,[5],12:i:-		BAPS-1	yes		75	Australia_1	1	.	.	.	1	.
AUSMDU00004549	raw read	Ingle et al., 2021	SRR14141511	Oceania	Oceania	2015	human	I 1,4,[5],12:i:-		BAPS-1	yes	yes	68	Australia_1	1	.	1	.	1	1
AUSMDU00004555	raw read	Ingle et al., 2021	SRR14141631	Oceania	Oceania	2016	human	I 1,4,[5],12:i:-		BAPS-4	yes		75		.	1	.	1	.	1
AUSMDU00004556	raw read	Ingle et al., 2021	SRR14141629	South East Asia	Southeast Asia	2016	human	I 1,4,[5],12:i:-		BAPS-4	yes		66	VN2	1	.	1	.	.	1
AUSMDU00005124	raw read	Ingle et al., 2021	SRR14141626	Oceania	Oceania	2016	cattle/swine	I 1,4,[5],12:i:-		BAPS-3	yes	yes	75		.	1	.	.	.	.
AUSMDU00005172	raw read	Ingle et al., 2021	SRR14141516	Oceania	Oceania	2015	human	I 1,4,[5],12:i:-		BAPS-3	yes	yes	83		.	.	.	.	.	.
AUSMDU00005177	raw read	Ingle et al., 2021	SRR14141506	Oceania	Oceania	2015	cattle/swine	I 1,4,[5],12:i:-		BAPS-3	yes		82		.	1	.	.	.	.
AUSMDU00005189	raw read	Ingle et al., 2021	SRR14141627	Oceania	Oceania	2016	cattle/swine	I 1,4,[5],12:i:-		BAPS-3	yes		60		.	1	.	.	.	.
AUSMDU00009663	raw read	Ingle et al., 2021	SRR14141608	Oceania	Oceania	2017	human	I 1,4,[5],12:i:-		BAPS-4	yes	yes	70	chrombla_China	.	.	1	.	.	1
AUSMDU00009664	raw read	Ingle et al., 2021	SRR14141607	Oceania	Oceania	2017	human	I 1,4,[5],12:i:-		BAPS-3	yes		61		.	1	.	.	.	.
AUSMDU00009670	raw read	Ingle et al., 2021	SRR14141604	Oceania	Oceania	2017	human	I 1,4,[5],12:i:-		BAPS-3	yes		65		.	1	.	.	.	.
AUSMDU00011133	raw read	Ingle et al., 2021	SRR14141600	Oceania	Oceania	2017	cattle/swine	I 1,4,[5],12:i:-		BAPS-3	yes	yes	87		.	1	.	.	.	.
AUSMDU00011333	raw read	Ingle et al., 2021	SRR14141518	Oceania	Oceania	2015	cattle/swine	I 1,4,[5],12:i:-		BAPS-3	yes		82		.	.	.	.	.	.
AUSMDU00017282	raw read	Ingle et al., 2021	SRR14141616	South East Asia	Southeast Asia	2016	human	I 1,4,[5],12:i:-		BAPS-4	yes	yes	113		.	1	1	1	.	1
AUSMDU00018340	raw read	Ingle et al., 2021	SRR14141527	South East Asia	Southeast Asia	2014	human	I 1,4,[5],12:i:-		BAPS-4	yes		68		.	1	1	.	.	1
AUSMDU00025519	raw read	Ingle et al., 2021	SRR14141636	Oceania	Oceania	2007	human	I 1,4,[5],12:i:-		BAPS-3	yes	yes	91		.	.	.	.	.	.
AUSMDU00025521	raw read	Ingle et al., 2021	SRR14141567	South East Asia	Southeast Asia	2007	human	I 1,4,[5],12:i:-		BAPS-4	yes	yes	77		.	.	.	.	.	.
AUSMDU00025525	raw read	Ingle et al., 2021	SRR14141593	South East Asia	Southeast Asia	2009	human	I 1,4,[5],12:i:-		BAPS-4	yes		66		.	.	.	.	.	.
AUSMDU00025529	raw read	Ingle et al., 2021	SRR14141555	South East Asia	Southeast Asia	2012	human	I 1,4,[5],12:i:-		BAPS-4	yes	yes	72	VN3	.	1	.	.	.	.
AUSMDU00025530	raw read	Ingle et al., 2021	SRR14141542	Oceania	Oceania	2013	human	Typhimurium		BAPS-3	yes	yes	79		.	.	.	.	.	.
AUSMDU00025538	raw read	Ingle et al., 2021	SRR14141526	Oceania	Oceania	2014	human	I 1,4,[5],12:i:-		BAPS-3	yes		88		.	.	.	.	.	.
AUSMDU00025539	raw read	Ingle et al., 2021	SRR14141520	Oceania	Oceania	2014	human	I 1,4,[5],12:i:-		BAPS-4	yes		87	mc5	.	.	.	.	.	.
AUSMDU00025543	raw read	Ingle et al., 2021	SRR14141514	Oceania	Oceania	2015	human	I 1,4,[5],12:i:-		BAPS-4	yes	yes	90		.	.	.	.	.	.
AUSMDU00025546	raw read	Ingle et al., 2021	SRR14141504	South East Asia	Southeast Asia	2015	human	I 1,4,[5],12:i:-		BAPS-4	yes		87	USA_1	.	.	.	.	.	.
AUSMDU00025548	raw read	Ingle et al., 2021	SRR14141502	South East Asia	Southeast Asia	2015	human	I 1,4,[5],12:i:-		BAPS-4	yes		95		.	.	.	.	.	.
AUSMDU00025553	raw read	Ingle et al., 2021	SRR14141624	South East Asia	Southeast Asia	2016	human	I 1,4,[5],12:i:-		BAPS-1	yes	yes	85	VN4	1	.	.	1	1	1
AUSMDU00025557	raw read	Ingle et al., 2021	SRR14141615	Oceania	Oceania	2016	human	I 1,4,[5],12:i:-		BAPS-3	yes		116		.	.	.	.	.	.
AUSMDU00025560	raw read	Ingle et al., 2021	SRR14141611	Oceania	Oceania	2017	human	I 1,4,[5],12:i:-		BAPS-4	yes		95		.	.	.	.	.	.
AUSMDU00025566	raw read	Ingle et al., 2021	SRR14141599	Oceania	Oceania	2017	human	I 1,4,[5],12:i:-		BAPS-3	yes		87		.	1	.	.	.	.
AUSMDU00026732	raw read	Ingle et al., 2021	SRR14141556	South East Asia	Southeast Asia	2007	human	I 1,4,[5],12:i:-		BAPS-4	yes		98		.	.	.	.	.	.
AUSMDU00026734	raw read	Ingle et al., 2021	SRR14141512	Oceania	Oceania	2008	human	I 1,4,[5],12:i:-		BAPS-3	yes		107		.	.	.	.	.	.
AUSMDU00026744	raw read	Ingle et al., 2021	SRR14141525	South East Asia	Southeast Asia	2014	human	I 1,4,[5],12:i:-		BAPS-4	yes		107		.	.	.	.	.	.
AUSMDU00027903	raw read	Ingle et al., 2021	SRR14141623	South East Asia	Southeast Asia	2009	human	I 1,4,[5],12:i:-		BAPS-4	yes	yes	68		.	1	.	.	.	.
AUSMDU00027906	raw read	Ingle et al., 2021	SRR14141612	South East Asia	Southeast Asia	2009	human	I 1,4,[5],12:i:-		BAPS-4	yes		77		.	1	.	1	.	.
AUSMDU00027915	raw read	Ingle et al., 2021	SRR14141591	South East Asia	Southeast Asia	2010	human	I 1,4,[5],12:i:-		BAPS-4	yes	yes	66	SEA_min	1	.	.	.	1	.
AUSMDU00027917	raw read	Ingle et al., 2021	SRR14141587	South East Asia	Southeast Asia	2010	human	I 1,4,[5],12:i:-		BAPS-4	yes		80		1	.	.	.	.	1
AUSMDU00027920	raw read	Ingle et al., 2021	SRR14141584	South East Asia	Southeast Asia	2010	human	Typhimurium		BAPS-1	yes	yes	93	Australia_1	1	.	1	.	.	1
AUSMDU00027921	raw read	Ingle et al., 2021	SRR14141583	South East Asia	Southeast Asia	2010	human	I 1,4,[5],12:i:-		BAPS-4	yes		78		.	.	.	.	.	.
AUSMDU00027923	raw read	Ingle et al., 2021	SRR14141582	South East Asia	Southeast Asia	2010	human	Typhimurium		BAPS-1	yes		75	Australia_1	1	.	1	.	.	1
AUSMDU00027925	raw read	Ingle et al., 2021	SRR14141580	South East Asia	Southeast Asia	2010	human	I 1,4,[5],12:i:-		BAPS-4	yes		74	SEA_min	1	.	.	.	.	1
AUSMDU00027929	raw read	Ingle et al., 2021	SRR14141577	South East Asia	Southeast Asia	2011	human	I 1,4,[5],12:i:-		BAPS-1	yes	yes	99	Australia_1	1	.	1	.	.	1
AUSMDU00027930	raw read	Ingle et al., 2021	SRR14141576	Oceania	Oceania	2011	human	I 1,4,[5],12:i:-		BAPS-3	yes	yes	67		.	.	.	.	.	.
AUSMDU00027933	raw read	Ingle et al., 2021	SRR14141574	South East Asia	Southeast Asia	2011	human	I 1,4,[5],12:i:-		BAPS-1	yes		68	Australia_1	.	1	1	.	.	.
AUSMDU00027934	raw read	Ingle et al., 2021	SRR14141573	South East Asia	Southeast Asia	2011	human	I 1,4,[5],12:i:-		BAPS-4	yes	yes	68	SEA_min	1	.	1	.	.	1
AUSMDU00027935	raw read	Ingle et al., 2021	SRR14141572	South East Asia	Southeast Asia	2011	human	I 1,4,[5],12:i:-		BAPS-4	yes		68	SEA_min	1	.	1	.	.	1
AUSMDU00027936	raw read	Ingle et al., 2021	SRR14141571	Oceania	Oceania	2011	human	I 1,4,[5],12:i:-		BAPS-4	yes	yes	73	SEA_min	1	.	1	.	1	1
AUSMDU00027937	raw read	Ingle et al., 2021	SRR14141570	South East Asia	Southeast Asia	2011	human	I 1,4,[5],12:i:-		BAPS-4	yes		80	SEA_min	1	.	.	.	1	.
AUSMDU00027941	raw read	Ingle et al., 2021	SRR14141563	South East Asia	Southeast Asia	2011	human	I 1,4,[5],12:i:-		BAPS-1	yes	yes	59	Australia_1	.	1	1	.	.	.
AUSMDU00027942	raw read	Ingle et al., 2021	SRR14141561	South East Asia	Southeast Asia	2011	human	I 1,4,[5],12:i:-		BAPS-4	yes		74	SEA_min	1	.	1	.	1	1
AUSMDU00027944	raw read	Ingle et al., 2021	SRR14141560	South East Asia	Southeast Asia	2012	human	I 1,4,[5],12:i:-		BAPS-1	yes	yes	75	Australia_1	1	.	1	.	.	1
AUSMDU00027945	raw read	Ingle et al., 2021	SRR14141559	South East Asia	Southeast Asia	2012	human	I 1,4,[5],12:i:-		BAPS-4	yes		85		1	.	1	.	1	1
AUSMDU00027947	raw read	Ingle et al., 2021	SRR14141558	Oceania	Oceania	2012	human	I 1,4,[5],12:i:-		BAPS-1	yes		54	Australia_1	1	.	1	.	.	1
AUSMDU00027950	raw read	Ingle et al., 2021	SRR14141557	Oceania	Oceania	2012	human	I 1,4,[5],12:i:-		BAPS-4	yes	yes	87	mc5	.	.	.	.	.	.
AUSMDU00027951	raw read	Ingle et al., 2021	SRR14141553	South East Asia	Southeast Asia	2012	human	I 1,4,[5],12:i:-		BAPS-4	yes		71		.	1	1	.	.	1
AUSMDU00027953	raw read	Ingle et al., 2021	SRR14141551	South East Asia	Southeast Asia	2013	human	I 1,4,[5],12:i:-		BAPS-4	yes		85		.	.	.	.	.	.
AUSMDU00027954	raw read	Ingle et al., 2021	SRR14141549	Oceania	Oceania	2013	human	I 1,4,[5],12:i:-		BAPS-1	yes	yes	93	Australia_1	1	.	1	.	.	1
AUSMDU00027958	raw read	Ingle et al., 2021	SRR14141544	Oceania	Oceania	2013	human	I 1,4,[5],12:i:-		BAPS-4	yes	yes	81		.	1	1	.	.	1
AUSMDU00027961	raw read	Ingle et al., 2021	SRR14141537	South East Asia	Southeast Asia	2014	human	I 1,4,[5],12:i:-		BAPS-4	yes	yes	85	VN2	1	.	1	.	.	1
AUSMDU00027965	raw read	Ingle et al., 2021	SRR14141536	South East Asia	Southeast Asia	2014	human	I 1,4,[5],12:i:-		BAPS-4	yes		75		.	.	1	.	1	1
AUSMDU00027966	raw read	Ingle et al., 2021	SRR14141535	South East Asia	Southeast Asia	2014	human	I 1,4,[5],12:i:-		BAPS-4	yes	yes	74		.	.	1	.	1	1
AUSMDU00027967	raw read	Ingle et al., 2021	SRR14141530	Oceania	Oceania	2014	human	I 1,4,[5],12:i:-		BAPS-4	yes	yes	70	VN2	1	.	1	.	1	1
AUSMDU00027968	raw read	Ingle et al., 2021	SRR14141529	Oceania	Oceania	2014	human	I 1,4,[5],12:i:-		BAPS-1	yes		72	Australia_1	1	.	1	.	.	1
AUSMDU00027969	raw read	Ingle et al., 2021	SRR14141528	South East Asia	Southeast Asia	2014	human	I 1,4,[5],12:i:-		BAPS-4	yes		84	VN2	1	.	1	.	.	1
AUSMDU00027982	raw read	Ingle et al., 2021	SRR14141522	Oceania	Oceania	2014	human	I 1,4,[5],12:i:-		BAPS-3	yes		62		.	1	.	.	.	.
AUSMDU00027991	raw read	Ingle et al., 2021	SRR14141519	Oceania	Oceania	2015	human	I 1,4,[5],12:i:-		BAPS-3	yes		72		.	1	.	.	.	.
AUSMDU00028000	raw read	Ingle et al., 2021	SRR14141635	South East Asia	Southeast Asia	2007	human	I 1,4,[5],12:i:-		BAPS-4	yes		85		.	.	.	.	.	.
AUSMDU00028002	raw read	Ingle et al., 2021	SRR14141589	South East Asia	Southeast Asia	2007	human	I 1,4,[5],12:i:-		BAPS-4	yes		86		.	.	.	.	.	.
AUSMDU00028006	raw read	Ingle et al., 2021	SRR14141534	Oceania	Oceania	2008	human	I 1,4,[5],12:i:-		BAPS-3	yes	yes	79		.	.	.	.	.	.
AUSMDU00028011	raw read	Ingle et al., 2021	SRR14141595	Oceania	Oceania	2009	human	I 1,4,[5],12:i:-		BAPS-3	yes	yes	86		.	.	.	.	.	.
AUSMDU00028020	raw read	Ingle et al., 2021	SRR14141588	Oceania	Oceania	2010	human	I 1,4,[5],12:i:-		BAPS-3	yes	yes	93		.	.	.	.	.	.
AUSMDU00028021	raw read	Ingle et al., 2021	SRR14141581	South East Asia	Southeast Asia	2010	human	I 1,4,[5],12:i:-		BAPS-4	yes		84		.	.	.	.	.	.
AUSMDU00028024	raw read	Ingle et al., 2021	SRR14141575	South East Asia	Southeast Asia	2011	human	I 1,4,[5],12:i:-		BAPS-3	yes	yes	90		.	.	.	.	.	.
AUSMDU00028026	raw read	Ingle et al., 2021	SRR14141568	Oceania	Oceania	2011	human	I 1,4,[5],12:i:-		BAPS-4	yes		80		.	.	.	.	.	.
AUSMDU00028036	raw read	Ingle et al., 2021	SRR14141552	South East Asia	Southeast Asia	2013	human	I 1,4,[5],12:i:-		BAPS-4	yes		85		.	.	.	.	.	.
AUSMDU00028037	raw read	Ingle et al., 2021	SRR14141546	Oceania	Oceania	2013	human	I 1,4,[5],12:i:-		BAPS-3	yes	yes	79		.	.	.	.	.	.
AUSMDU00028039	raw read	Ingle et al., 2021	SRR14141543	Oceania	Oceania	2013	human	Typhimurium		BAPS-3	yes		101		.	.	.	.	.	.
CB12.026	raw read	Enterobase	SRR8189433	Taiwan	East Asia	2012	human	I 1,4,[5],12:i:-		BAPS-3	yes	yes	57		.	.	.	.	.	.
CFSAN042373	raw read	Enterobase	SRR2982074	Vietnam	Southeast Asia	2015	fish	I 1,4,[5],12:i:-		BAPS-4	yes		176	mc5	.	.	.	.	.	.
CFSAN044591	raw read	Elnekave et al., 2020	SRR3110502	USA	America	2014	cattle/swine	I 1,4,[5],12:i:-		BAPS-4	yes		40	USA_1	.	.	.	.	.	.
CFSAN044637	raw read	Elnekave et al., 2020	SRR3136821	USA	America	2014	poultry	I 1,4,[5],12:i:-		BAPS-4	yes	yes	48	USA_1	.	.	.	.	.	.
CFSAN074889	raw read	Enterobase	SRR8523089	Thailand	Southeast Asia	2010	cattle/swine	I 1,4,[5],12:i:-		BAPS-1	yes		82	Australia_1	.	1	.	.	.	.
CFSAN074894	raw read	Enterobase	SRR8523085	Thailand	Southeast Asia	2010		I 1,4,[5],12:i:-		BAPS-4	yes	yes	77		.	.	.	.	.	.
CFSAN074906	raw read	Enterobase	SRR8523105	Thailand	Southeast Asia	2012	cattle/swine	I 1,4,[5],12:i:-		BAPS-4	yes	yes	92		.	.	.	.	.	.
CFSAN074911	raw read	Enterobase	SRR8522989	Thailand	Southeast Asia	2012	cattle/swine	I 1,4,[5],12:i:-		BAPS-4	yes	yes	81		.	1	.	.	.	1
CFSAN094567	raw read	Enterobase	SRR10051127	Cambodia	Southeast Asia	2018	environment	I 1,4,[5],12:i:-		BAPS-4	yes		33		.	.	.	.	.	.
CFSAN094593	raw read	Enterobase	SRR10452789	Cambodia	Southeast Asia	2018	environment	I 1,4,[5],12:i:-		BAPS-4	yes	yes	78		.	.	.	.	.	.
CT49_2	raw read	Mather et al., 2018	ERR715591	Vietnam	Southeast Asia	2012	poultry	Typhimurium	asymptomatic	BAPS-1	yes	yes	88	VN4	1	.	.	1	1	1
CT55_1	raw read	Mather et al., 2018	ERR715592	Vietnam	Southeast Asia	2012	poultry	Typhimurium	asymptomatic	BAPS-2	yes	yes	92	V-BSI	.	.	.	.	.	.
CT69_2	raw read	Mather et al., 2018	ERR715594	Vietnam	Southeast Asia	2013	poultry	I 1,4,[5],12:i:-	asymptomatic	BAPS-4	yes	yes	82		.	.	.	.	.	.
CVM_N48691	raw read	Elnekave et al., 2020	SRR2567080	USA	America	2013	cattle/swine	I 1,4,[5],12:i:-		BAPS-4	yes	yes	37	USA_1	.	.	.	.	.	.
CVM_N56913F	raw read	Elnekave et al., 2020	SRR3295631	USA	America	2014	cattle/swine	I 1,4,[5],12:i:-		BAPS-3	yes	yes	58		.	.	.	.	.	.
CVM_N56914F	raw read	Elnekave et al., 2020	SRR3295632	USA	America	2014	cattle/swine	I 1,4,[5],12:i:-		BAPS-4	yes		39	USA_1	.	.	.	.	.	.
CVM_N57161F	raw read	Elnekave et al., 2020	SRR3295703	USA	America	2014	cattle/swine	I 1,4,[5],12:i:-		BAPS-4	yes	yes	59	USA_1	.	.	.	.	.	.
CVM_N57625F	raw read	Elnekave et al., 2020	SRR3295842	USA	America	2014	cattle/swine	I 1,4,[5],12:i:-		BAPS-4	yes		50	USA_1	.	.	.	.	.	.
FDA426234	raw read	Enterobase	SRR1946951	Vietnam	Southeast Asia	2007	fish	Typhimurium		BAPS-2	yes	yes	72	V-BSI	.	1	.	.	.	.
FSIS1503567	raw read	Elnekave et al., 2020	SRR3056916	USA	America	2015	cattle/swine	I 1,4,[5],12:i:-		BAPS-1	yes	yes	50		.	.	.	.	.	.
FSIS1503595	raw read	Elnekave et al., 2020	SRR3062675	USA	America	2015	cattle/swine	I 1,4,[5],12:i:-		BAPS-3	yes		54		.	.	.	.	.	.
FSIS1503596	raw read	Elnekave et al., 2020	SRR3062671	USA	America	2015	cattle/swine	I 1,4,[5],12:i:-		BAPS-4	yes		53	USA_1	.	.	.	.	.	.
FSIS1503915	raw read	Elnekave et al., 2020	SRR3000033	USA	America	2015	poultry	I 1,4,[5],12:i:-		BAPS-4	yes		52	USA_1	.	.	.	.	.	.
FSIS1504940	raw read	Elnekave et al., 2020	SRR3098263	USA	America	2015	cattle/swine	I 1,4,[5],12:i:-		BAPS-4	yes	yes	68	USA_1	.	.	.	.	.	.
FSIS1605910	raw read	Elnekave et al., 2020	SRR3209794	USA	America	2016	poultry	I 1,4,[5],12:i:-		BAPS-4	yes	yes	53	USA_1	1	.	.	.	.	.
FSIS1606634	raw read	Elnekave et al., 2020	SRR3555081	USA	America	2016	cattle/swine	I 1,4,[5],12:i:-		BAPS-1	yes		52		.	.	.	.	.	.
FSIS1606873	raw read	Elnekave et al., 2020	SRR3710268	USA	America	2016	cattle/swine	I 1,4,[5],12:i:-		BAPS-1	yes	yes	49		.	.	.	.	.	.
FSIS1607242	raw read	Elnekave et al., 2020	SRR3996788	USA	America	2016	poultry	I 1,4,[5],12:i:-		BAPS-4	yes		78	USA_1	1	.	.	.	.	.
FSIS1607340	raw read	Elnekave et al., 2020	SRR4044905	USA	America	2016	poultry	I 1,4,[5],12:i:-		BAPS-4	yes		100	USA_1	.	.	.	.	.	.
FSIS1607481	raw read	Elnekave et al., 2020	SRR4106453	USA	America	2016	cattle/swine	I 1,4,[5],12:i:-		BAPS-4	yes	yes	55	USA_1	.	.	.	.	.	.
FSIS1607648	raw read	Elnekave et al., 2020	SRR4281399	USA	America	2016	cattle/swine	I 1,4,[5],12:i:-		BAPS-4	yes	yes	64	USA_1	.	.	.	.	.	.
FSIS1607909	raw read	Elnekave et al., 2020	SRR4434212	USA	America	2016	poultry	I 1,4,[5],12:i:-		BAPS-4	yes		68	USA_1	.	.	.	.	.	.
FSIS1607911	raw read	Elnekave et al., 2020	SRR4434215	USA	America	2015	poultry	I 1,4,[5],12:i:-		BAPS-4	yes		72	USA_1	.	.	.	.	.	.
FSIS1608032	raw read	Elnekave et al., 2020	SRR4893111	USA	America	2016	cattle/swine	I 1,4,[5],12:i:-		BAPS-4	yes	yes	104	USA_1	.	.	.	.	.	.
FSIS1608557	raw read	Elnekave et al., 2020	SRR5044957	USA	America	2016	cattle/swine	I 1,4,[5],12:i:-		BAPS-4	yes		65		.	.	.	.	.	.
G3	raw read	Enterobase	SRR2538288	Australia	Oceania	2010	human	I 1,4,[5],12:i:-		BAPS-3	yes		43		.	.	.	.	.	.
H1-009	raw read	Enterobase	SRR13013443	Thailand	Southeast Asia	2010	human	I 1,4,[5],12:i:-		BAPS-4	yes	yes	51		.	.	.	.	.	.
H1-014	raw read	Enterobase	SRR13013431	Thailand	Southeast Asia	2010	human	I 1,4,[5],12:i:-		BAPS-1	yes	yes	58	Australia_1	1	.	1	.	1	1
H1-021	raw read	Enterobase	SRR13013428	Thailand	Southeast Asia	2009	human	I 1,4,[5],12:i:-		BAPS-4	yes	yes	50		.	.	.	.	.	.
H1-022	raw read	Enterobase	SRR13013427	Thailand	Southeast Asia	2009	human	I 1,4,[5],12:i:-		BAPS-4	yes	yes	53		.	.	.	.	.	.
H1-026	raw read	Enterobase	SRR13013435	Thailand	Southeast Asia	2009	human	I 1,4,[5],12:i:-		BAPS-4	yes	yes	161		1	.	1	.	.	1
H1-027	raw read	Enterobase	SRR13013425	Thailand	Southeast Asia	2010	human	I 1,4,[5],12:i:-		BAPS-4	yes	yes	57		.	.	.	.	.	.
H120600619	raw read	Arnott et al., 2018	SRR1646361	UK	Europe	2012	human	I 1,4,[5],12:i:-		BAPS-3	yes		47		.	.	.	.	.	.
H122040374	raw read	Arnott et al., 2018	SRR1646348	UK	Europe	2012	human	I 1,4,[5],12:i:-		BAPS-4	yes	yes	44	VN3	.	1	.	1	.	1
H123100308	raw read	Arnott et al., 2018	SRR1646369	UK	Europe	2012	human	I 1,4,[5],12:i:-		BAPS-4	yes	yes	46		.	.	.	.	.	.
H123560737	raw read	Arnott et al., 2018	SRR1646347	UK	Europe	2012	human	I 1,4,[5],12:i:-		BAPS-3	yes	yes	47		.	.	.	.	.	.
H123840458	raw read	Arnott et al., 2018	SRR1646375	UK	Europe	2012	human	I 1,4,[5],12:i:-		BAPS-3	yes	yes	89		.	.	.	.	.	.
H133220570	raw read	Arnott et al., 2018	SRR1645745	UK	Europe	2013	human	I 1,4,[5],12:i:-		BAPS-3	yes		55		.	.	.	.	.	.
H133280322	raw read	Arnott et al., 2018	SRR1635093	UK	Europe	2013	human	I 1,4,[5],12:i:-		BAPS-3	yes		57		.	.	.	.	.	.
H133320432	raw read	Arnott et al., 2018	SRR1646268	UK	Europe	2013	human	I 1,4,[5],12:i:-		BAPS-3	yes	yes	46		.	.	.	.	.	.
Hue_11	raw read	Mather et al., 2018	ERR702389	Vietnam	Southeast Asia	2009	human	Typhimurium	diarrhoea	BAPS-2	yes	yes	42	V-BSI	.	1	.	.	.	.
ID8430_Sal_6	raw read	Enterobase	SRR11806801	Thailand	Southeast Asia	2014	cattle/swine	I 1,4,[5],12:i:-		BAPS-4	yes		15		.	.	.	.	.	.
ID8441_193	raw read	Enterobase	SRR10172183	Thailand	Southeast Asia	2013	cattle/swine	I 1,4,[5],12:i:-		BAPS-4	yes		18		.	.	.	1	.	.
ID8447_541013	raw read	Enterobase	SRR10172159	Thailand	Southeast Asia	2011	cattle/swine	I 1,4,[5],12:i:-		BAPS-4	yes		18		.	.	.	.	.	.
MT13C.2.2	raw read	Mather et al., 2018	ERR715590	Vietnam	Southeast Asia	2012	poultry	I 1,4,[5],12:i:-	asymptomatic	BAPS-3	yes		83	VN1	.	.	.	.	.	1
NG14.043	raw read	Enterobase	SRR8189491	Taiwan	East Asia	2014	human	I 1,4,[5],12:i:-		BAPS-3	yes	yes	40		.	.	.	.	.	.
PNUSAS000175	raw read	Elnekave et al., 2020	SRR1915431	USA	America	2014	human	I 1,4,[5],12:i:-		BAPS-4	yes	yes	50	USA_1	.	.	.	.	.	.
PNUSAS000178	raw read	Elnekave et al., 2020	SRR1915434	USA	America	2015	human	I 1,4,[5],12:i:-		BAPS-4	yes	yes	92	USA_1	.	.	.	.	.	.
PNUSAS001315	raw read	Elnekave et al., 2020	SRR3048036	USA	America	2015	human	I 1,4,[5],12:i:-		BAPS-4	yes		35	USA_1	.	.	.	.	.	.
PNUSAS003939	raw read	Elnekave et al., 2020	SRR4450024	USA	America	2011	human	I 1,4,[5],12:i:-		BAPS-4	yes	yes	76	USA_1	.	.	.	.	.	.
PNUSAS003983	raw read	Elnekave et al., 2020	SRR4450032	USA	America	2013	human	I 1,4,[5],12:i:-		BAPS-4	yes		63	USA_1	.	.	.	.	.	.
PNUSAS004004	raw read	Elnekave et al., 2020	SRR4841880	USA	America	2015	human	I 1,4,[5],12:i:-		BAPS-3	yes	yes	86		.	.	.	.	.	.
PS32	raw read	Enterobase	SRR8189492	Taiwan	East Asia	2012	cattle/swine	I 1,4,[5],12:i:-		BAPS-3	yes	yes	94		.	.	.	.	.	.
R14.0620	raw read	Enterobase	SRR8189443	Taiwan	East Asia	2014	human	I 1,4,[5],12:i:-		BAPS-4	yes	yes	109		.	.	.	.	.	.
R14.0884	raw read	Enterobase	SRR8189479	Taiwan	East Asia	2014	human	I 1,4,[5],12:i:-		BAPS-4	yes	yes	79		.	.	.	.	.	.
R15.0270	raw read	Enterobase	SRR8189339	Taiwan	East Asia	2015	human	I 1,4,[5],12:i:-		BAPS-4	yes	yes	30		.	.	.	.	.	.
R15.0289	raw read	Enterobase	SRR8189330	Taiwan	East Asia	2015	human	I 1,4,[5],12:i:-		BAPS-3	yes		27		.	.	.	1	.	.
R15.0291	raw read	Enterobase	SRR8189373	Taiwan	East Asia	2015	human	I 1,4,[5],12:i:-		BAPS-3	yes	yes	35		.	.	.	.	.	.
R16.0067	raw read	Enterobase	SRR15827400	Taiwan	East Asia	2016	human	I 1,4,[5],12:i:-		BAPS-3	yes	yes	26		.	1	.	1	.	.
R16.0302	raw read	Enterobase	SRR8189397	Taiwan	East Asia	2015	cattle/swine	I 1,4,[5],12:i:-		BAPS-4	yes		61		.	.	.	.	.	.
R16.0309	raw read	Enterobase	SRR8189403	Taiwan	East Asia	2015	cattle/swine	I 1,4,[5],12:i:-		BAPS-4	yes		46		.	.	.	.	.	.
R16.0359	raw read	Enterobase	SRR8189475	Taiwan	East Asia	2015	cattle/swine	I 1,4,[5],12:i:-		BAPS-4	yes	yes	58		.	.	.	.	.	.
R16.3277	raw read	Enterobase	SRR8189437	Taiwan	East Asia	2016	human	I 1,4,[5],12:i:-		BAPS-3	yes	yes	67		.	.	.	.	.	.
R17.5127	raw read	Enterobase	SRR15827390	Taiwan	East Asia	2017	human	I 1,4,[5],12:i:-		BAPS-4	yes	yes	56		.	.	.	.	.	.
R18.0409	raw read	Enterobase	SRR15827382	Taiwan	East Asia	2018	human	I 1,4,[5],12:i:-		BAPS-3	yes	yes	30		.	.	.	.	.	.
S12025	raw read	Enterobase	SRR12011338	China	East Asia	2012	human	I 1,4,[5],12:i:-		BAPS-1	yes		168		.	1	.	.	.	.
S12095	raw read	Enterobase	SRR12011357	China	East Asia	2012	human	I 1,4,[5],12:i:-		BAPS-3	yes	yes	179		.	.	.	.	.	.
S14002	raw read	Enterobase	SRR12011350	China	East Asia	2015	human	I 1,4,[5],12:i:-		BAPS-4	yes	yes	178		.	.	.	.	.	.
S14034	raw read	Enterobase	SRR12011335	China	East Asia	2014	human	I 1,4,[5],12:i:-		BAPS-4	yes	yes	205		.	.	.	.	.	.
S14035	raw read	Enterobase	SRR12011334	China	East Asia	2014	human	I 1,4,[5],12:i:-		BAPS-3	yes		183		.	.	.	.	.	.
S14037	raw read	Enterobase	SRR12011333	China	East Asia	2014	human	I 1,4,[5],12:i:-		BAPS-3	yes	yes	180		.	.	.	.	.	.
S14038	raw read	Enterobase	SRR12011332	China	East Asia	2014	human	I 1,4,[5],12:i:-		BAPS-3	yes		245		.	.	.	.	.	.
SAL01315	raw read	Enterobase	SRR10178266	China	East Asia	2017	cattle/swine	I 1,4,[5],12:i:-		BAPS-1	yes	yes	237		.	1	.	.	.	.
SAMD00097502	raw read	Enterobase	DRR107049	Japan	East Asia	2013	cattle/swine	I 1,4,[5],12:i:-		BAPS-3	yes		66		.	.	.	.	.	.
SAMD00097505	raw read	Enterobase	DRR107053	Japan	East Asia	2008	cattle/swine	I 1,4,[5],12:i:-		BAPS-3	yes	yes	139		.	.	.	.	.	.
SAMD00097511	raw read	Enterobase	DRR107060	Japan	East Asia	2002	cattle/swine	I 1,4,[5],12:i:-		BAPS-1	yes	yes	133		.	.	.	.	.	.
SAMD00097512	raw read	Enterobase	DRR107061	Japan	East Asia	2007	human	I 1,4,[5],12:i:-		BAPS-1	yes	yes	47		.	.	.	.	.	.
SAMD00234571	raw read	Enterobase	DRR236392	Japan	East Asia	2003	cattle/swine	I 1,4,[5],12:i:-		BAPS-1	yes	yes	157		.	.	.	.	.	.
SAMD00234613	raw read	Enterobase	DRR236434	Japan	East Asia	2016	cattle/swine	I 1,4,[5],12:i:-		BAPS-3	yes	yes	128		.	.	.	.	.	.
SAMD00234685	raw read	Enterobase	DRR236506	Japan	East Asia	2013	cattle/swine	I 1,4,[5],12:i:-		BAPS-3	yes	yes	49		.	.	.	.	.	.
SAMD00234687	raw read	Enterobase	DRR236508	Japan	East Asia	2014	cattle/swine	I 1,4,[5],12:i:-		BAPS-3	yes		55		.	.	.	.	.	.
SAMD00234694	raw read	Enterobase	DRR236515	Japan	East Asia	2014	cattle/swine	I 1,4,[5],12:i:-		BAPS-3	yes	yes	79		.	.	.	.	1	.
SAMD00234746	raw read	Enterobase	DRR236567	Japan	East Asia	2015	cattle/swine	I 1,4,[5],12:i:-		BAPS-3	yes	yes	34		.	.	.	.	.	.
SAMD00234754	raw read	Enterobase	DRR236575	Japan	East Asia	2017	cattle/swine	I 1,4,[5],12:i:-		BAPS-3	yes		195		.	.	.	.	.	.
SAMD00234762	raw read	Enterobase	DRR236583	Japan	East Asia	2017	cattle/swine	I 1,4,[5],12:i:-		BAPS-3	yes	yes	91		.	.	.	.	.	.
SAMD00234768	raw read	Enterobase	DRR236589	Japan	East Asia	2009	cattle/swine	I 1,4,[5],12:i:-		BAPS-4	yes	yes	78		.	.	.	.	.	.
SAMEA1027175	raw read	Petrovska et al., 2016	ERR056943	Italy	Europe	2007	human	I 1,4,[5],12:i:-		BAPS-1	yes		56		.	.	.	.	.	.
SAMEA1027178	raw read	Petrovska et al., 2016	ERR056927	Italy	Europe	2008	cattle/swine	I 1,4,[5],12:i:-		BAPS-1	yes		114		.	.	.	.	.	.
SAMEA1027180	raw read	Petrovska et al., 2016	ERR056901	UK	Europe	2010	human	I 1,4,[5],12:i:-		BAPS-3	yes	yes	208		.	.	.	.	.	.
SAMEA1027186	raw read	Petrovska et al., 2016	ERR056926	Italy	Europe	2009	human	I 1,4,[5],12:i:-		BAPS-3	yes	yes	100		.	.	.	.	.	.
SAMEA1027200	raw read	Petrovska et al., 2016	ERR056940	Italy	Europe	2007	poultry	I 1,4,[5],12:i:-		BAPS-1	yes	yes	101		.	.	.	.	.	.
SAMEA1027203	raw read	Petrovska et al., 2016	ERR056930	Italy	Europe	2010	cattle/swine	I 1,4,[5],12:i:-		BAPS-4	yes	yes	148		.	.	.	.	.	.
SAMEA1027210	raw read	Petrovska et al., 2016	ERR056929	Italy	Europe	2008	cattle/swine	I 1,4,[5],12:i:-		BAPS-1	yes	yes	215		.	.	.	.	.	.
SAMEA1027216	raw read	Petrovska et al., 2016	ERR056939	Italy	Europe	2007	human	I 1,4,[5],12:i:-		BAPS-1	yes		102		.	.	.	.	.	.
SAMEA1027217	raw read	Petrovska et al., 2016	ERR062875	UK	Europe	2007	human	I 1,4,[5],12:i:-		BAPS-4	yes	yes	289		.	.	.	.	.	.
SAMEA1027218	raw read	Petrovska et al., 2016	ERR056909	UK	Europe	2010	human	I 1,4,[5],12:i:-		BAPS-3	yes		357		.	.	.	.	.	.
SAMEA1027225	raw read	Petrovska et al., 2016	ERR062880	UK	Europe	2007	human	I 1,4,[5],12:i:-		BAPS-3	yes	yes	246		.	.	.	.	.	.
SAMEA1027228	raw read	Petrovska et al., 2016	ERR056923	Italy	Europe	2006	fish	I 1,4,[5],12:i:-		BAPS-1	yes	yes	195		.	.	.	.	.	.
SAMEA1027232	raw read	Petrovska et al., 2016	ERR062879	UK	Europe	2007	human	I 1,4,[5],12:i:-		BAPS-1	yes	yes	292		.	.	.	.	.	.
SAMEA1027240	raw read	Petrovska et al., 2016	ERR056922	Italy	Europe	2006	cattle/swine	I 1,4,[5],12:i:-		BAPS-1	yes	yes	153		.	.	.	.	.	.
SAMEA1027252	raw read	Petrovska et al., 2016	ERR056941	Italy	Europe	2010	cattle/swine	I 1,4,[5],12:i:-		BAPS-3	yes	yes	188		.	.	.	.	.	.
SAMEA1027257	raw read	Petrovska et al., 2016	ERR062877	UK	Europe	2007	human	I 1,4,[5],12:i:-		BAPS-4	yes		310		.	.	.	.	.	.
SAMEA1027258	raw read	Petrovska et al., 2016	ERR056932	Italy	Europe	2010	cattle/swine	I 1,4,[5],12:i:-		BAPS-1	yes	yes	151		.	.	.	.	.	.
SAMEA1027259	raw read	Petrovska et al., 2016	ERR056942	Italy	Europe	2007	cattle/swine	I 1,4,[5],12:i:-		BAPS-1	yes		201		.	.	.	.	.	.
SAMEA1027275	raw read	Petrovska et al., 2016	ERR056924	Italy	Europe	2008	cattle/swine	I 1,4,[5],12:i:-		BAPS-3	yes	yes	129		.	.	.	.	.	.
SAMEA4787837	raw read	Enterobase	ERR2698814	Cambodia	Southeast Asia	2016	cattle/swine	I 1,4,[5],12:i:-		BAPS-4	yes	yes	100	VN2	1	.	1	.	1	1
SAMEA4787839	raw read	Enterobase	ERR2698816	Cambodia	Southeast Asia	2016	cattle/swine	I 1,4,[5],12:i:-		BAPS-4	yes		74		.	1	1	.	.	1
SAMEA6101000	raw read	Enterobase	ERR3604687	China	East Asia	2018	poultry	I 1,4,[5],12:i:-		BAPS-3	yes	yes	382		.	.	.	.	.	.
SAMEA6101024	raw read	Enterobase	ERR3604711	China	East Asia	2018	poultry	I 1,4,[5],12:i:-		BAPS-3	yes		354		.	1	.	.	.	1
SAMEA6101030	raw read	Enterobase	ERR3604717	China	East Asia	2018	poultry	I 1,4,[5],12:i:-		BAPS-3	yes	yes	396		.	.	.	.	.	1
SAMEA7114052	raw read	Enterobase	ERR4400560	Laos	Southeast Asia		human	I 1,4,[5],12:i:-		BAPS-4	yes		63		.	.	.	.	.	.
SAMEA7114053	raw read	Enterobase	ERR4400561	Laos	Southeast Asia		human	I 1,4,[5],12:i:-		BAPS-4	yes		46		.	.	.	.	.	.
SAMEA7115303	raw read	Enterobase	ERR4401809	Laos	Southeast Asia		human	I 1,4,[5],12:i:-		BAPS-4	yes		64		.	.	.	.	.	.
SAMEA7115313	raw read	Enterobase	ERR4401819	Laos	Southeast Asia		human	I 1,4,[5],12:i:-		BAPS-4	yes		51		.	.	.	.	.	.
SAMEA788091	raw read	Petrovska et al., 2016	ERR024638	UK	Europe	2007	cattle/swine	I 1,4,[5],12:i:-		BAPS-3	yes	yes	51		.	.	.	.	.	.
SAMEA788092	raw read	Petrovska et al., 2016	ERR024639	UK	Europe	2007	cattle/swine	I 1,4,[5],12:i:-		BAPS-3	yes		65		.	.	.	.	.	.
SAMEA788097	raw read	Petrovska et al., 2016	ERR024630	UK	Europe	2007	cattle/swine	I 1,4,[5],12:i:-		BAPS-3	yes	yes	43		.	.	.	.	.	.
SAMEA788098	raw read	Petrovska et al., 2016	ERR024640	UK	Europe	2007	cattle/swine	I 1,4,[5],12:i:-		BAPS-1	yes	yes	44		.	.	.	.	.	.
SAMEA819708	raw read	Petrovska et al., 2016	ERR038768	UK	Europe	2008	poultry	I 1,4,[5],12:i:-		BAPS-3	yes		125		.	.	.	.	.	.
SAMEA819709	raw read	Petrovska et al., 2016	ERR038767	UK	Europe	2010	cattle/swine	I 1,4,[5],12:i:-		BAPS-3	yes	yes	121		.	.	.	.	.	.
SAMEA819712	raw read	Petrovska et al., 2016	ERR038766	UK	Europe	2010	poultry	I 1,4,[5],12:i:-		BAPS-3	yes		187		.	.	.	.	.	.
SAMEA819732	raw read	Petrovska et al., 2016	ERR038782	UK	Europe	2008	cattle/swine	I 1,4,[5],12:i:-		BAPS-3	yes		233		.	.	.	.	.	.
SAMEA819738	raw read	Petrovska et al., 2016	ERR038785	UK	Europe	2010	cattle/swine	I 1,4,[5],12:i:-		BAPS-3	yes		192		.	.	.	.	.	.
SAMEA819740	raw read	Petrovska et al., 2016	ERR038786	UK	Europe	2010	cattle/swine	I 1,4,[5],12:i:-		BAPS-3	yes		186		.	.	.	.	.	.
SAMEA819742	raw read	Petrovska et al., 2016	ERR038787	UK	Europe	2010	poultry	I 1,4,[5],12:i:-		BAPS-3	yes	yes	159		.	.	.	.	.	.
SAMEA819747	raw read	Petrovska et al., 2016	ERR039370	UK	Europe	2009	cattle/swine	I 1,4,[5],12:i:-		BAPS-3	yes		189		.	.	.	.	.	.
SAMEA819756	raw read	Petrovska et al., 2016	ERR039371	UK	Europe	2009	cattle/swine	I 1,4,[5],12:i:-		BAPS-3	yes	yes	141		.	.	.	.	.	.
SAMEA819758	raw read	Petrovska et al., 2016	ERR039368	UK	Europe	2006	cattle/swine	I 1,4,[5],12:i:-		BAPS-3	yes	yes	147		.	.	.	.	.	.
SAMEA819765	raw read	Petrovska et al., 2016	ERR038790	UK	Europe	2010	poultry	I 1,4,[5],12:i:-		BAPS-3	yes		211		.	.	.	.	.	.
SAMEA819782	raw read	Petrovska et al., 2016	ERR039363	UK	Europe	2010	poultry	I 1,4,[5],12:i:-		BAPS-3	yes		92		.	.	.	.	.	.
SAMEA819784	raw read	Petrovska et al., 2016	ERR039372	UK	Europe	2010	cattle/swine	I 1,4,[5],12:i:-		BAPS-3	yes		168		.	.	.	.	.	.
SAMEA8474053	raw read	Enterobase	ERR5639031	Vietnam	Southeast Asia	2014	cattle/swine	I 1,4,[5],12:i:-		BAPS-1	yes	yes	47	Australia_1	.	.	.	.	.	.
SAMEA8474055	raw read	Enterobase	ERR5639033	Vietnam	Southeast Asia	2014	cattle/swine	Typhimurium		BAPS-1	yes	yes	69	VN4	1	.	.	1	1	1
SAMEA8474059	raw read	Enterobase	ERR5639037	Vietnam	Southeast Asia	2014	cattle/swine	I 1,4,[5],12:i:-		BAPS-4	yes	yes	49	VN3	.	.	.	.	.	.
SAMEA8474061	raw read	Enterobase	ERR5639039	Vietnam	Southeast Asia	2014	cattle/swine	I 1,4,[5],12:i:-		BAPS-3	yes	yes	68	VN1	.	.	.	.	.	1
SM-112	raw read	Enterobase	SRR14011950	Thailand	Southeast Asia	2019	poultry	I 1,4,[5],12:i:-		BAPS-1	yes	yes	31	Australia_1	.	.	.	.	.	.
SM-146	raw read	Enterobase	SRR14011913	Thailand	Southeast Asia	2016	cattle/swine	I 1,4,[5],12:i:-		BAPS-4	yes	yes	48		.	.	.	.	.	.
SRR3474692	raw read	Enterobase	SRR3474692	USA	America	2012	environment	I 1,4,[5],12:i:-		BAPS-4	yes	yes	48	USA_1	.	.	.	.	.	.
VA-WGS-00440	raw read	Elnekave et al., 2020	SRR2143362	USA	America	2015	cattle/swine	I 1,4,[5],12:i:-		BAPS-4	yes	yes	126	USA_1	.	.	.	.	.	.
VNB1140	raw read	Mather et al., 2018	ERR161976	Vietnam	Southeast Asia	2010	human	Typhimurium	blood	BAPS-2	yes		100	V-BSI	.	1	.	.	.	.
VNB1166	raw read	Mather et al., 2018	ERR161953	Vietnam	Southeast Asia	2010	human	I 1,4,[5],12:i:-	blood	BAPS-4	yes	yes	34		.	.	.	.	.	.
VNB1222	raw read	Mather et al., 2018	ERR161408	Vietnam	Southeast Asia	2010	human	Typhimurium	blood	BAPS-2	yes	yes	54	V-BSI	.	1	.	.	.	.
VNB1264	raw read	Mather et al., 2018	ERR161420	Vietnam	Southeast Asia	2011	human	Typhimurium	blood	BAPS-2	yes		63	V-BSI	.	1	.	.	.	.
VNB1436	raw read	Mather et al., 2018	ERR161456	Vietnam	Southeast Asia	2011	human	I 1,4,[5],12:i:-	blood	BAPS-4	yes	yes	42		.	1	.	.	.	.
VNB1479	raw read	Mather et al., 2018	ERR161965	Vietnam	Southeast Asia	2011	human	I 1,4,[5],12:i:-	blood	BAPS-3	yes	yes	55	VN1	.	.	.	.	.	1
VNB1505	raw read	Mather et al., 2018	ERR161977	Vietnam	Southeast Asia	2011	human	Typhimurium	blood	BAPS-2	yes	yes	58	V-BSI	.	1	.	.	.	.
VNB151	raw read	Mather et al., 2018	ERR161429	Vietnam	Southeast Asia	2008	human	Typhimurium	blood	BAPS-2	yes		31	V-BSI	.	1	.	.	.	.
VNB1701	raw read	Mather et al., 2018	ERR161435	Vietnam	Southeast Asia	2012	human	Typhimurium	blood	BAPS-2	yes		96	V-BSI	.	1	.	.	.	.
VNB176	raw read	Mather et al., 2018	ERR161453	Vietnam	Southeast Asia	2008	human	Typhimurium	blood	BAPS-2	yes	yes	44	V-BSI	.	1	.	.	.	.
VNB1779	raw read	Mather et al., 2018	ERR702378	Vietnam	Southeast Asia	2012	human	Typhimurium	blood	BAPS-2	yes		46	V-BSI	.	1	.	.	.	.
VNB177	raw read	Mather et al., 2018	ERR161962	Vietnam	Southeast Asia	2008	human	Typhimurium	blood	BAPS-2	yes		31	V-BSI	.	1	.	.	.	.
VNB1792	raw read	Mather et al., 2018	ERR702379	Vietnam	Southeast Asia	2012	human	I 1,4,[5],12:i:-	blood	BAPS-2	yes	yes	48	V-BSI	.	.	.	.	.	.
VNB2140	raw read	Mather et al., 2018	ERR702382	Vietnam	Southeast Asia	2012	human	Typhimurium	blood	BAPS-2	yes		47	V-BSI	.	1	.	.	.	.
VNB2315	raw read	Mather et al., 2018	ERR702385	Vietnam	Southeast Asia	2013	human	I 1,4,[5],12:i:-	blood	BAPS-4	yes		47	VN3	.	1	.	.	.	.
VNB2605	raw read	Mather et al., 2018	ERR702387	Vietnam	Southeast Asia	2013	human	I 1,4,[5],12:i:-	blood	BAPS-4	yes	yes	44	VN3	.	1	.	1	.	1
VNB455	raw read	Mather et al., 2018	ERR161406	Vietnam	Southeast Asia	2009	human	I 1,4,[5],12:i:-	blood	BAPS-3	yes	yes	31	VN1	.	.	.	.	.	.
VNB541	raw read	Mather et al., 2018	ERR161418	Vietnam	Southeast Asia	2009	human	Typhimurium	blood	BAPS-2	yes		38	V-BSI	.	1	.	.	.	.
VNB589	raw read	Mather et al., 2018	ERR161430	Vietnam	Southeast Asia	2009	human	Typhimurium	blood	BAPS-2	yes		40	V-BSI	.	1	.	.	.	.
VNB617	raw read	Mather et al., 2018	ERR161454	Vietnam	Southeast Asia	2009	human	Typhimurium	blood	BAPS-2	yes	yes	39	V-BSI	.	1	.	.	.	.
VNB692	raw read	Mather et al., 2018	ERR161952	Vietnam	Southeast Asia	2009	human	Typhimurium	blood	BAPS-2	yes		53	V-BSI	.	1	.	.	.	.
VNB712	raw read	Mather et al., 2018	ERR161407	Vietnam	Southeast Asia	2009	human	Typhimurium	blood	BAPS-2	yes		50	V-BSI	.	1	.	.	.	.
VNB745	raw read	Mather et al., 2018	ERR161419	Vietnam	Southeast Asia	2009	human	I 1,4,[5],12:i:-	blood	BAPS-2	yes	yes	37	V-BSI	.	1	.	.	.	.
VNB802	raw read	Mather et al., 2018	ERR161443	Vietnam	Southeast Asia	2010	human	Typhimurium	blood	BAPS-2	yes		31	V-BSI	.	1	.	.	.	.
VNB845	raw read	Mather et al., 2018	ERR161455	Vietnam	Southeast Asia	2010	human	Typhimurium	blood	BAPS-2	yes	yes	32	V-BSI	.	1	.	.	.	.
VNB922	raw read	Mather et al., 2018	ERR161964	Vietnam	Southeast Asia	2010	human	Typhimurium	blood	BAPS-2	yes		70	V-BSI	.	1	.	.	.	.
VNS10045	raw read	Mather et al., 2018	ERR161390	Vietnam	Southeast Asia	2009	human	Typhimurium	diarrhoea	BAPS-1	yes	yes	47		.	1	.	.	.	.
VNS10052	raw read	Mather et al., 2018	ERR161400	Vietnam	Southeast Asia	2009	human	Typhimurium	diarrhoea	BAPS-1	yes		46		.	1	.	.	.	.
VNS10146	raw read	Mather et al., 2018	ERR161448	Vietnam	Southeast Asia	2009	human	Typhimurium	diarrhoea	BAPS-2	yes	yes	48	V-BSI	.	1	.	.	.	1
VNS10182	raw read	Mather et al., 2018	ERR161957	Vietnam	Southeast Asia	2009	human	Typhimurium	diarrhoea	BAPS-2	yes		50	V-BSI	.	1	.	.	.	.
VNS10314	raw read	Mather et al., 2018	ERR161405	Vietnam	Southeast Asia	2010	human	I 1,4,[5],12:i:-	diarrhoea	BAPS-4	yes		65	mc7	.	.	.	.	.	.
VNS10413	raw read	Mather et al., 2018	ERR161391	Vietnam	Southeast Asia	2010	human	Typhimurium	diarrhoea	BAPS-2	yes		44	V-BSI	.	1	.	.	.	.
VNS20005	raw read	Mather et al., 2018	ERR161401	Vietnam	Southeast Asia	2009	human	Typhimurium	diarrhoea	BAPS-2	yes		62	V-BSI	.	.	.	.	.	.
VNS20007	raw read	Mather et al., 2018	ERR161413	Vietnam	Southeast Asia	2009	human	I 1,4,[5],12:i:-	diarrhoea	BAPS-4	yes	yes	52		.	.	.	.	.	.
VNS20081	raw read	Mather et al., 2018	ERR161978	Vietnam	Southeast Asia	2009	human	Typhimurium	diarrhoea	BAPS-1	yes		65		.	1	.	.	.	.
VNS20099	raw read	Mather et al., 2018	ERR161970	Vietnam	Southeast Asia	2009	human	I 1,4,[5],12:i:-	diarrhoea	BAPS-4	yes		43		.	.	.	.	.	.
VNS20101	raw read	Mather et al., 2018	ERR161958	Vietnam	Southeast Asia	2009	human	I 1,4,[5],12:i:-	diarrhoea	BAPS-4	yes		64	mc7	.	.	.	.	.	.
VNS20235	raw read	Mather et al., 2018	ERR161414	Vietnam	Southeast Asia	2009	human	I 1,4,[5],12:i:-	diarrhoea	BAPS-4	yes		65		.	.	.	.	.	.
VNS30144	raw read	Mather et al., 2018	ERR161427	Vietnam	Southeast Asia	2009	human	Typhimurium	diarrhoea	BAPS-1	yes	yes	61		.	1	.	.	.	.
VNS30243	raw read	Mather et al., 2018	ERR161451	Vietnam	Southeast Asia	2009	human	I 1,4,[5],12:i:-	diarrhoea	BAPS-4	yes	yes	32		.	.	.	.	.	.
VNS30356	raw read	Mather et al., 2018	ERR161972	Vietnam	Southeast Asia	2009	human	I 1,4,[5],12:i:-	diarrhoea	BAPS-4	yes	yes	75		.	.	.	.	.	.
VNS30385	raw read	Mather et al., 2018	ERR161394	Vietnam	Southeast Asia	2010	human	Typhimurium	diarrhoea	BAPS-2	yes	yes	35	V-BSI	.	1	.	.	.	.
VNSC2045	raw read	Mather et al., 2018	ERR161440	Vietnam	Southeast Asia	2010	human	I 1,4,[5],12:i:-	asymptomatic	BAPS-3	yes	yes	42		.	.	.	.	.	.
VNSC2191	raw read	Mather et al., 2018	ERR161961	Vietnam	Southeast Asia	2010	human	I 1,4,[5],12:i:-	asymptomatic	BAPS-4	yes	yes	38	mc7	.	.	.	.	.	.
Z028	raw read	Enterobase	SRR12011317	China	East Asia	2012	human	I 1,4,[5],12:i:-		BAPS-1	yes	yes	226		.	1	.	.	.	.
Z033	raw read	Enterobase	SRR12011313	China	East Asia	2012	human	I 1,4,[5],12:i:-		BAPS-4	yes	yes	188	USA_1	.	.	.	.	.	.
Z047	raw read	Enterobase	SRR12011309	China	East Asia	2014	human	I 1,4,[5],12:i:-		BAPS-1	yes	yes	180		.	1	.	.	.	.
GCA_002091285.1	assembly	NCBI	GCA_002091285.1	USA	America	2017	human	Typhimurium		BAPS-1	no			Australia_1	1	.	1	.	1	1
GCA_003590355.1	assembly	NCBI	GCA_003590355.1	China	East Asia	2014	human	Typhimurium		BAPS-4	no			chrombla_China	.	.	1	.	.	1
GCA_004240485.1	assembly	NCBI	GCA_004240485.1	USA	America	2018	human	I 1,4,[5],12:i:-		BAPS-4	no				.	.	1	.	.	1
GCA_005400515.1	assembly	NCBI	GCA_005400515.1	USA	America	2018	human	I 1,4,[5],12:i:-		BAPS-1	no			Australia_1	1	.	1	.	.	1
GCA_005503715.1	assembly	NCBI	GCA_005503715.1	USA	America	2019	human	Typhimurium		BAPS-1	no				.	1	.	.	1	.
GCA_005655415.1	assembly	NCBI	GCA_005655415.1	USA	America	2018	cattle&swine	I 1,4,[5],12:i:-		BAPS-4	no			USA_1	.	1	1	.	.	.
GCA_005807525.1	assembly	NCBI	GCA_005807525.1	USA	America	2018	human	I 1,4,[5],12:i:-		BAPS-4	no				1	.	1	.	.	.
GCA_006129655.1	assembly	NCBI	GCA_006129655.1	USA	America	2017		I 1,4,[5],12:i:-		BAPS-1	no			Australia_1	1	.	1	.	1	1
GCA_006208305.1	assembly	NCBI	GCA_006208305.1	USA	America	2018	human	I 1,4,[5],12:i:-		BAPS-1	no			Australia_1	1	.	1	.	.	1
GCA_006243765.1	assembly	NCBI	GCA_006243765.1	USA	America	2017	human	Typhimurium		BAPS-1	no			Australia_1	1	.	1	.	1	1
GCA_006461465.1	assembly	NCBI	GCA_006461465.1	China	East Asia	2017	cattle&swine	I 1,4,[5],12:i:-		BAPS-4	no			chrombla_China	.	.	1	.	.	1
GCA_006461745.1	assembly	NCBI	GCA_006461745.1	UK	Europe	2019	human	I 1,4,[5],12:i:-		BAPS-1	no			Australia_1	1	.	1	.	.	1
GCA_006526065.1	assembly	NCBI	GCA_006526065.1	Thailand	Southeast Asia	2019	Unknown	I 1,4,[5],12:i:-		BAPS-4	no				.	1	.	.	1	.
GCA_006643545.1	assembly	NCBI	GCA_006643545.1	USA	America	2018	human	I 1,4,[5],12:i:-		BAPS-4	no			VN2	1	.	1	.	.	1
GCA_006961875.1	assembly	NCBI	GCA_006961875.1	USA	America	2017	Other	I 1,4,[5],12:i:-		BAPS-3	no				.	.	1	.	.	.
GCA_007393155.1	assembly	NCBI	GCA_007393155.1	UK	Europe	2019	human	Typhimurium		BAPS-1	no			VN4	1	.	.	1	1	1
GCA_007394575.1	assembly	NCBI	GCA_007394575.1	UK	Europe	2019	human	Typhimurium		BAPS-1	no			VN4	1	.	.	1	1	1
GCA_007550395.1	assembly	NCBI	GCA_007550395.1	UK	Europe	2017	human	I 1,4,[5],12:i:-		BAPS-1	no			VN4	1	.	.	1	1	1
GCA_007581105.1	assembly	NCBI	GCA_007581105.1	UK	Europe	2017	human	I 1,4,[5],12:i:-		BAPS-4	no			chrombla_China	.	.	1	.	1	1
GCA_007581785.1	assembly	NCBI	GCA_007581785.1	UK	Europe	2018	human	I 1,4,[5],12:i:-		BAPS-4	no			chrombla_China	.	.	1	.	.	1
GCA_007582465.1	assembly	NCBI	GCA_007582465.1	UK	Europe	2018	human	I 1,4,[5],12:i:-		BAPS-4	no			chrombla_China	.	.	1	.	.	1
GCA_007601735.1	assembly	NCBI	GCA_007601735.1	UK	Europe	2016	human	I 1,4,[5],12:i:-		BAPS-1	no			Australia_1	.	1	1	.	.	.
GCA_007663225.1	assembly	NCBI	GCA_007663225.1	UK	Europe	2019	human	I 1,4,[5],12:i:-		BAPS-1	no			Australia_1	1	.	1	.	.	1
GCA_007664725.1	assembly	NCBI	GCA_007664725.1	UK	Europe	2016	human	I 1,4,[5],12:i:-		BAPS-4	no				.	.	1	.	.	1
GCA_007686905.1	assembly	NCBI	GCA_007686905.1	UK	Europe	2019	human	I 1,4,[5],12:i:-		BAPS-1	no			Australia_1	1	.	1	.	1	1
GCA_007767145.1	assembly	NCBI	GCA_007767145.1	UK	Europe	2016	human	I 1,4,[5],12:i:-		BAPS-4	no				.	.	1	.	.	1
GCA_007778325.1	assembly	NCBI	GCA_007778325.1	UK	Europe	2018	human	I 1,4,[5],12:i:-		BAPS-4	no			VN2	1	.	1	.	1	1
GCA_007788775.1	assembly	NCBI	GCA_007788775.1	UK	Europe	2016	human	I 1,4,[5],12:i:-		BAPS-4	no				.	.	1	.	.	1
GCA_007791295.1	assembly	NCBI	GCA_007791295.1	UK	Europe	2019	human	I 1,4,[5],12:i:-		BAPS-1	no			Australia_1	1	.	1	.	1	1
GCA_007908445.1	assembly	NCBI	GCA_007908445.1	Thailand	Southeast Asia	2018	cattle&swine	I 1,4,[5],12:i:-		BAPS-4	no				.	.	.	.	1	.
GCA_007981465.1	assembly	NCBI	GCA_007981465.1	UK	Europe	2019	human	I 1,4,[5],12:i:-		BAPS-4	no			VN2	1	.	.	.	1	1
GCA_008055555.1	assembly	NCBI	GCA_008055555.1	UK	Europe	2015	human	I 1,4,[5],12:i:-		BAPS-4	no				.	1	1	.	1	1
GCA_008061155.1	assembly	NCBI	GCA_008061155.1	UK	Europe	2015	human	Typhimurium		BAPS-1	no			VN4	1	.	.	1	1	1
GCA_008061995.1	assembly	NCBI	GCA_008061995.1	UK	Europe	2015	human	Typhimurium		BAPS-1	no			Australia_1	1	.	1	.	1	1
GCA_008078595.1	assembly	NCBI	GCA_008078595.1	UK	Europe	2015	human	I 1,4,[5],12:i:-		BAPS-4	no			VN2	1	.	1	.	1	1
GCA_008093845.1	assembly	NCBI	GCA_008093845.1	UK	Europe	2014	human	I 1,4,[5],12:i:-		BAPS-4	no			chrombla_China	.	.	1	.	1	1
GCA_008108685.1	assembly	NCBI	GCA_008108685.1	UK	Europe	2014	human	I 1,4,[5],12:i:-		BAPS-1	no			Australia_1	1	.	1	.	1	.
GCA_008482825.1	assembly	NCBI	GCA_008482825.1	USA	America	2016	human	I 1,4,[5],12:i:-		BAPS-4	no			VN2	1	.	1	.	1	1
GCA_008573885.1	assembly	NCBI	GCA_008573885.1	UK	Europe	2014	human	I 1,4,[5],12:i:-		BAPS-1	no			Australia_1	1	.	1	.	.	1
GCA_008662975.1	assembly	NCBI	GCA_008662975.1	Thailand	Southeast Asia	2013	cattle&swine	I 1,4,[5],12:i:-		BAPS-4	no			SEA_min	1	.	1	.	1	1
GCA_008744495.1	assembly	NCBI	GCA_008744495.1	UK	Europe	2015	human	I 1,4,[5],12:i:-		BAPS-4	no			VN2	1	.	1	.	1	1
GCA_008846305.1	assembly	NCBI	GCA_008846305.1	Thailand	Southeast Asia	2013	cattle&swine	I 1,4,[5],12:i:-		BAPS-4	no			SEA_min	1	.	1	.	1	1
GCA_008846465.1	assembly	NCBI	GCA_008846465.1	Thailand	Southeast Asia	2013	cattle&swine	I 1,4,[5],12:i:-		BAPS-4	no			SEA_min	1	.	1	.	1	1
GCA_008880965.1	assembly	NCBI	GCA_008880965.1	UK	Europe	2016	human	I 1,4,[5],12:i:-		BAPS-4	no				.	1	.	1	1	1
GCA_009099285.1	assembly	NCBI	GCA_009099285.1	USA	America	2016	Other	I 1,4,[5],12:i:-		BAPS-4	no			chrombla_China	.	.	1	.	.	1
GCA_009313275.1	assembly	NCBI	GCA_009313275.1	USA	America	2016	Unknown	I 1,4,[5],12:i:-		BAPS-1	no			Australia_1	1	.	1	.	1	1
GCA_009509675.1	assembly	NCBI	GCA_009509675.1	UK	Europe	2015	human	I 1,4,[5],12:i:-		BAPS-1	no			Australia_1	1	.	1	.	.	1
GCA_009510035.1	assembly	NCBI	GCA_009510035.1	UK	Europe	2015	human	I 1,4,[5],12:i:-		BAPS-1	no			Australia_1	1	.	1	.	.	1
GCA_009930515.1	assembly	NCBI	GCA_009930515.1	China	East Asia	2017	human	I 1,4,[5],12:i:-		BAPS-4	no			chrombla_China	.	.	1	.	1	1
GCA_009930525.1	assembly	NCBI	GCA_009930525.1	China	East Asia	2016	human	I 1,4,[5],12:i:-		BAPS-4	no			VN2	1	.	1	.	1	1
GCA_009930535.1	assembly	NCBI	GCA_009930535.1	China	East Asia	2016	human	I 1,4,[5],12:i:-		BAPS-4	no			chrombla_China	.	.	1	.	1	1
GCA_009930575.1	assembly	NCBI	GCA_009930575.1	China	East Asia	2016	human	I 1,4,[5],12:i:-		BAPS-4	no			VN2	1	.	1	.	1	1
GCA_009930595.1	assembly	NCBI	GCA_009930595.1	China	East Asia	2016	human	I 1,4,[5],12:i:-		BAPS-4	no			VN2	1	.	1	.	1	1
GCA_009930615.1	assembly	NCBI	GCA_009930615.1	China	East Asia	2015	human	I 1,4,[5],12:i:-		BAPS-4	no			VN2	1	.	1	.	1	1
GCA_009930675.1	assembly	NCBI	GCA_009930675.1	China	East Asia	2015	human	I 1,4,[5],12:i:-		BAPS-4	no			VN2	.	.	1	.	1	1
GCA_010078375.1	assembly	NCBI	GCA_010078375.1	China	East Asia	2015	human	I 1,4,[5],12:i:-		BAPS-4	no			chrombla_China	.	.	1	.	1	1
GCA_010368245.1	assembly	NCBI	GCA_010368245.1	USA	America	2020	human	I 1,4,[5],12:i:-		BAPS-1	no			Australia_1	1	.	1	.	.	1
GCA_010412915.1	assembly	NCBI	GCA_010412915.1	USA	America	2017	human	I 1,4,[5],12:i:-		BAPS-4	no			chrombla_China	.	.	1	.	.	1
GCA_010441115.1	assembly	NCBI	GCA_010441115.1	USA	America	2015	Other	I 1,4,[5],12:i:-		BAPS-4	no			VN2	1	.	1	.	.	1
GCA_010452515.1	assembly	NCBI	GCA_010452515.1	USA	America	2015	Other	I 1,4,[5],12:i:-		BAPS-4	no			VN2	1	.	1	.	.	1
GCA_010460365.1	assembly	NCBI	GCA_010460365.1	Germany	Europe	2011	Other	I 1,4,[5],12:i:-		BAPS-3	no				.	.	1	.	.	.
GCA_010460565.1	assembly	NCBI	GCA_010460565.1	UK	Europe	2017	human	I 1,4,[5],12:i:-		BAPS-4	no				.	.	1	.	1	1
GCA_010470325.1	assembly	NCBI	GCA_010470325.1	USA	America	2016	human	I 1,4,[5],12:i:-		BAPS-4	no			chrombla_China	.	.	1	.	.	1
GCA_010538535.1	assembly	NCBI	GCA_010538535.1	USA	America	2015	Other	I 1,4,[5],12:i:-		BAPS-4	no			VN2	1	.	1	.	.	1
GCA_010568085.1	assembly	NCBI	GCA_010568085.1	USA	America	2016	Other	I 1,4,[5],12:i:-		BAPS-1	no			Australia_1	1	.	1	.	.	1
GCA_010584845.1	assembly	NCBI	GCA_010584845.1	USA	America	2017	human	I 1,4,[5],12:i:-		BAPS-1	no			Australia_1	1	.	1	.	.	1
GCA_010593365.1	assembly	NCBI	GCA_010593365.1	UK	Europe	2015	human	I 1,4,[5],12:i:-		BAPS-1	no			Australia_1	1	.	1	.	.	1
GCA_010717635.1	assembly	NCBI	GCA_010717635.1	USA	America	2016	human	I 1,4,[5],12:i:-		BAPS-4	no			chrombla_China	.	.	1	.	.	1
GCA_010732495.1	assembly	NCBI	GCA_010732495.1	USA	America	2015	Other	I 1,4,[5],12:i:-		BAPS-4	no			VN2	1	.	1	.	.	1
GCA_010752595.1	assembly	NCBI	GCA_010752595.1	USA	America	2016	human	I 1,4,[5],12:i:-		BAPS-4	no				.	1	1	.	.	1
GCA_010764535.1	assembly	NCBI	GCA_010764535.1	UK	Europe	2017	human	I 1,4,[5],12:i:-		BAPS-1	no			Australia_1	1	.	1	.	.	1
GCA_011121025.1	assembly	NCBI	GCA_011121025.1	USA	America	2016	human	I 1,4,[5],12:i:-		BAPS-4	no			chrombla_China	.	.	1	.	.	1
GCA_011495605.1	assembly	NCBI	GCA_011495605.1	USA	America	2020	human	I 1,4,[5],12:i:-		BAPS-4	no			USA_1	.	1	1	1	.	.
GCA_011550375.1	assembly	NCBI	GCA_011550375.1	UK	Europe	2014	human	I 1,4,[5],12:i:-		BAPS-1	no			Australia_1	1	.	1	.	.	1
GCA_011730155.1	assembly	NCBI	GCA_011730155.1	UK	Europe	2020	human	I 1,4,[5],12:i:-		BAPS-1	no			Australia_1	1	.	1	.	1	1
GCA_012051085.1	assembly	NCBI	GCA_012051085.1	China	East Asia	2013	human	I 1,4,[5],12:i:-		BAPS-4	no			VN2	1	.	1	.	1	1
GCA_012051385.1	assembly	NCBI	GCA_012051385.1	China	East Asia	2013	human	I 1,4,[5],12:i:-		BAPS-1	no			Australia_1	1	.	1	.	1	1
GCA_013241565.1	assembly	NCBI	GCA_013241565.1	Australia	Oceania	2015	human	I 1,4,[5],12:i:-		BAPS-1	no			Australia_1	1	.	1	.	1	1
GCA_013242095.1	assembly	NCBI	GCA_013242095.1	Australia	Oceania	2015	human	I 1,4,[5],12:i:-		BAPS-4	no				1	.	1	.	.	1
GCA_013246165.1	assembly	NCBI	GCA_013246165.1	Australia	Oceania	2015	human	I 1,4,[5],12:i:-		BAPS-4	no			VN2	1	1	1	.	.	1
GCA_013260085.1	assembly	NCBI	GCA_013260085.1	Australia	Oceania	2015	human	I 1,4,[5],12:i:-		BAPS-1	no			Australia_1	1	.	1	.	1	1
GCA_013264905.1	assembly	NCBI	GCA_013264905.1	Australia	Oceania	2015	human	I 1,4,[5],12:i:-		BAPS-4	no			chrombla_China	.	.	1	.	.	1
GCA_013798485.1	assembly	NCBI	GCA_013798485.1	Canada	America	2013	human	I 1,4,[5],12:i:-		BAPS-1	no			Australia_1	1	.	1	.	.	1
GCA_014306475.1	assembly	NCBI	GCA_014306475.1	China	East Asia	2017	human	I 1,4,[5],12:i:-		BAPS-4	no			chrombla_China	.	1	1	.	.	1
GCA_014365165.1	assembly	NCBI	GCA_014365165.1	USA	America	2020	human	I 1,4,[5],12:i:-		BAPS-1	no			Australia_1	1	.	1	.	.	1
GCA_014818545.1	assembly	NCBI	GCA_014818545.1	USA	America	2020	human	I 1,4,[5],12:i:-		BAPS-4	no			USA_1	.	1	1	1	.	1
GCA_015649525.1	assembly	NCBI	GCA_015649525.1	Japan	East Asia	2013	cattle&swine	I 1,4,[5],12:i:-		BAPS-4	no			chrombla_China	.	.	1	.	.	1
GCA_015697785.1	assembly	NCBI	GCA_015697785.1	China	East Asia	2017	human	I 1,4,[5],12:i:-		BAPS-4	no			chrombla_China	.	1	1	.	.	1
GCA_016407285.1	assembly	NCBI	GCA_016407285.1	China	East Asia	2016	cattle&swine	I 1,4,[5],12:i:-		BAPS-4	no			chrombla_China	.	.	1	.	.	1
GCA_016407355.1	assembly	NCBI	GCA_016407355.1	China	East Asia	2016	cattle&swine	I 1,4,[5],12:i:-		BAPS-4	no				1	.	1	.	.	1
GCA_016407475.1	assembly	NCBI	GCA_016407475.1	China	East Asia	2016	cattle&swine	I 1,4,[5],12:i:-		BAPS-4	no			chrombla_China	.	.	1	.	.	1
GCA_016407645.1	assembly	NCBI	GCA_016407645.1	China	East Asia	2016	cattle&swine	I 1,4,[5],12:i:-		BAPS-4	no			chrombla_China	.	.	1	.	.	1
GCA_016408005.1	assembly	NCBI	GCA_016408005.1	China	East Asia	2016	cattle&swine	I 1,4,[5],12:i:-		BAPS-4	no			chrombla_China	.	.	1	.	.	1
GCA_016408035.1	assembly	NCBI	GCA_016408035.1	China	East Asia	2016	cattle&swine	I 1,4,[5],12:i:-		BAPS-4	no			chrombla_China	.	.	1	.	.	1
GCA_016408075.1	assembly	NCBI	GCA_016408075.1	China	East Asia	2016	cattle&swine	I 1,4,[5],12:i:-		BAPS-4	no			chrombla_China	.	.	1	.	.	1
GCA_016410325.1	assembly	NCBI	GCA_016410325.1	China	East Asia	2016	cattle&swine	I 1,4,[5],12:i:-		BAPS-4	no			chrombla_China	.	.	1	.	.	1
GCA_016410855.1	assembly	NCBI	GCA_016410855.1	China	East Asia	2016	cattle&swine	I 1,4,[5],12:i:-		BAPS-4	no			chrombla_China	.	.	1	.	.	1
GCA_016411065.1	assembly	NCBI	GCA_016411065.1	China	East Asia	2016	cattle&swine	I 1,4,[5],12:i:-		BAPS-4	no			chrombla_China	.	.	1	.	.	1
GCA_016416155.1	assembly	NCBI	GCA_016416155.1	China	East Asia	2017	cattle&swine	I 1,4,[5],12:i:-		BAPS-4	no			chrombla_China	.	.	1	.	.	1
GCA_016416175.1	assembly	NCBI	GCA_016416175.1	China	East Asia	2017	cattle&swine	I 1,4,[5],12:i:-		BAPS-4	no			chrombla_China	.	.	1	.	.	1
GCA_016417895.1	assembly	NCBI	GCA_016417895.1	China	East Asia	2017	cattle&swine	I 1,4,[5],12:i:-		BAPS-4	no			chrombla_China	.	.	1	.	.	1
GCA_016419045.1	assembly	NCBI	GCA_016419045.1	China	East Asia	2016	cattle&swine	I 1,4,[5],12:i:-		BAPS-4	no			chrombla_China	.	.	1	.	.	1
GCA_016419155.1	assembly	NCBI	GCA_016419155.1	China	East Asia	2016	cattle&swine	I 1,4,[5],12:i:-		BAPS-4	no			chrombla_China	.	.	1	.	.	1
GCA_016419485.1	assembly	NCBI	GCA_016419485.1	China	East Asia	2016	cattle&swine	I 1,4,[5],12:i:-		BAPS-4	no			chrombla_China	.	1	1	.	.	1
GCA_016426555.1	assembly	NCBI	GCA_016426555.1	China	East Asia	2013	cattle&swine	I 1,4,[5],12:i:-		BAPS-4	no			chrombla_China	.	.	1	.	.	1
GCA_016426585.1	assembly	NCBI	GCA_016426585.1	China	East Asia	2013	poultry	I 1,4,[5],12:i:-		BAPS-4	no			chrombla_China	.	.	1	.	.	1
DRR022205	assembly	NCBI	DRR022205	Japan	East Asia	2009	human	I 1,4,[5],12:i:-		BAPS-4	no			SEA_min	1	.	1	.	1	1
