# Supplementary material for: Multidrug resistance plasmids underlie clonal expansions and international spread of Salmonella enterica serotype 1,4,[5],12:i:- ST34 in Southeast Asia
Source: Commun Biol. 2023 Oct 3;6:1007. doi: 10.1038/s42003-023-05365-1 (PMC10547704; doi:10.1038/s42003-023-05365-1)
Supplement: Supplementary file 5 — Supplementary Data 2 [file 42003_2023_5365_MOESM5_ESM.xlsx]

## Sheet: Fig2b
Source data Fig 2b: time to most recent common ancestors (tMRCAs) of major ST34 clonal expansion in Vietnam
VBSI	VN1	VN2	VN3	VN4
2002.97	2006.48	2007.31	2007.23	2007.91
2002.71	2006.86	2006.53	2007.55	2009.33
2002.33	2006.31	2006.21	2007.42	2007.65
2002.09	2005.82	2006.9	2007.29	2007.03
2001.82	2004.71	2006.03	2007.42	2007.84
2002.65	2005.13	2005.65	2006.61	2008.19
2002.49	2003.74	2006.37	2006.75	2007.64
2002.84	2004.96	2006.95	2007.08	2006.8
2003.06	2005.15	2005.86	2007.61	2007.55
2003.38	2006.11	2006.67	2008.31	2006.79
2004.11	2004.47	2008.77	2007.65	2007.43
2003.52	2005.18	2007.5	2007.6	2007.16
2003.8	2004.33	2007.79	2007.78	2006.69
2003.54	2004.04	2007.24	2007.8	2007.69
2003.44	2004.1	2006.77	2007.51	2006.36
2002.24	2004.03	2007.12	2007.45	2007.34
2002.61	2006.06	2007.25	2007.9	2007.39
2002.86	2007.15	2007.03	2008.42	2007.49
2002.81	2006.93	2007.78	2007.34	2008.75
2002.79	2006.94	2007.19	2007.47	2008.93
2002.54	2007.07	2006.77	2008.19	2008.65
2002.57	2007.34	2007.75	2008.17	2008.6
2002.09	2006.9	2007.52	2007.65	2008.85
2002.25	2006.73	2007.87	2008.26	2009.38
2002.54	2006.56	2007.6	2008.28	2008.54
2002.52	2006.52	2007.29	2008.37	2007.35
2002.68	2006.35	2008.09	2008.58	2007.98
2002.92	2006.6	2008.12	2008.39	2008.14
2003.22	2006.36	2007.71	2008.47	2008.24
2003.32	2006.79	2008.2	2008.68	2007.51
2003.52	2006.54	2008.2	2007.44	2006.89
2003.76	2006.34	2008.74	2007.43	2007.29
2003.65	2006.91	2008.26	2007.42	2008.75
2003.77	2006.75	2008.75	2007.46	2009.67
2004.02	2006.83	2008.12	2007.88	2009.72
2003.94	2004.57	2007.64	2007.92	2008.94
2003.45	2006.64	2007.76	2007.41	2007.88
2003.48	2006.61	2007.12	2007.54	2008.86
2003.55	2006.11	2007.46	2007.62	2008.91
2003.52	2005.75	2007.63	2008.01	2008.25
2003.82	2006.18	2007.79	2007.95	2009.51
2003.43	2005.93	2007.42	2007.23	2009.21
2003.38	2005.66	2007.48	2008.17	2008.65
2003.85	2005.1	2008.18	2008.3	2008.35
2003.14	2005.9	2007.78	2007.74	2009.28
2003	2005.91	2007.06	2007.71	2009.39
2003.19	2006.01	2007.96	2007.54	2009.19
2001.75	2004.83	2006.85	2006.82	2008.2
2002.23	2006.17	2008.68	2007.76	2008.82
2002.96	2006.16	2007.77	2008.48	2009.09
2002.31	2005.37	2007.51	2007.94	2009.14
2001.86	2005.36	2007.28	2007.43	2009.6
2002.52	2005.14	2007.4	2007.75	2010.02
2002.55	2005.44	2006.89	2007.6	2009.63
2003.04	2006.42	2007.66	2008.09	2010.07
2002.82	2006.18	2007.52	2008.34	2009.9
2002.35	2006.55	2007.53	2007.94	2009.71
2002.86	2005.11	2007.41	2007.36	2009.55
2003.09	2004.62	2007.22	2007.08	2009.1
2003.83	2005.2	2007.2	2007.6	2009.45
2003.34	2004.78	2007.3	2007.95	2009.46
2003.44	2006.67	2006.63	2007.71	2009.49
2003.45	2006	2007.39	2007.67	2009.03
2003.18	2006.84	2007.87	2007.71	2008.08
2002.73	2006.59	2008.05	2007.93	2007.61
2003.26	2007.01	2008.53	2007.65	2007.3
2003.75	2006.24	2009.31	2007.52	2007.44
2004.07	2007.8	2008.61	2008.65	2007.46
2003.37	2007.6	2008.85	2008.2	2008.74
2003.52	2006.62	2008.57	2007.88	2008.66
2003.65	2006.58	2008.78	2007.86	2009.28
2004.05	2006.29	2008.33	2007.66	2009.74
2004.15	2005.25	2008.25	2008.13	2009.78
2003.58	2005.83	2008.21	2007.04	2009.62
2002.98	2005.04	2008.06	2007.43	2008.98
2003.4	2005.11	2007.31	2007.13	2009.35
2003.11	2004.62	2006.92	2007.41	2008.88
2002.79	2005.79	2007.06	2007.77	2008.44
2002.81	2005.48	2006	2006.44	2007.36
2002.83	2006.78	2005.98	2007.51	2007.11
2003.45	2007.24	2005.65	2007.12	2008.28
2002.85	2003.15	2004.92	2007.51	2007.7
2003.12	2005.48	2005.02	2007.26	2007.91
2003.15	2005.84	2004.16	2007.18	2006.79
2003.43	2006.72	2004.26	2007.93	2008.57
2003.3	2006.44	2004.78	2007.38	2007.61
2003.17	2004.34	2004.63	2006.15	2007.02
2002.7	2005.09	2004.59	2005.96	2007.5
2002.15	2005.66	2004.21	2005.61	2006.48
2002.99	2006.15	2004.67	2006.84	2007.21
2002.82	2005.01	2004.75	2006.63	2006.2
2002.72	2004.46	2004.73	2006.85	2006.17
2003.43	2006.62	2006.61	2007.53	2007.34
2003.94	2004.9	2006.37	2008.01	2007.03
2003.17	2004.68	2006.12	2007.15	2006.64
2002.94	2005.31	2006.44	2007.1	2007.76
2003.3	2006.66	2007.57	2007.33	2008.55
2003.18	2006.24	2007.66	2007.68	2010.15
2002.67	2006.39	2007.96	2007.51	2010.2
2003.31	2007.06	2007.94	2007	2010.65
2002.78	2005.81	2007.74	2006.87	2010.36
2002.74	2005.79	2007.78	2007.09	2009.23
2002.9	2006.68	2008.05	2007.3	2008.3
2002.92	2006.33	2008.26	2007.62	2009.59
2002.25	2006.24	2007.23	2007.56	2009.53
2002.5	2005.66	2008.15	2008.04	2009.94
2002.27	2005.17	2006.7	2007.44	2009.51
2002.59	2004.53	2007.25	2007.37	2009.89
2002.14	2006.06	2006.71	2007.17	2009.8
2002.42	2004.9	2006.08	2007.26	2009.1
2002.24	2006.27	2006.22	2007.74	2008.63
2002.21	2006.04	2006.01	2008.44	2009.23
2001.47	2005.45	2006.32	2007.93	2008.26
2001.2	2004.61	2006.88	2006.86	2007.18
2002	2005.09	2007.27	2007.07	2006.51
2002.4	2004.44	2007.1	2007.35	2006.64
2002.03	2004.17	2007.66	2007.22	2007.34
2001.97	2005.44	2006.78	2007.93	2007.17
2002.58	2005.94	2007.66	2008.4	2006.53
2003.68	2006.31	2008.07	2008.51	2008.53
2004.03	2006.46	2008.16	2008.29	2007.98
2003.74	2006.4	2007.97	2008.65	2008.52
2003.76	2005.21	2008.76	2008.74	2009.41
2003.32	2006.75	2007.62	2008.15	2008.11
2003.81	2008.1	2008.85	2008.58	2007.89
2003.63	2005.65	2008.01	2007.79	2007.61
2002.56	2007.27	2007.67	2007.51	2008.98
2001.28	2006.65	2006.96	2007.05	2007.92
2001.38	2003.9	2006.81	2007.29	2008.21
2002.49	2005.18	2007.6	2007.33	2008.22
2002.21	2007.72	2007.53	2007.67	2007.27
2002.6	2007.8	2007.63	2007.55	2008.03
2003.22	2007.63	2008.33	2008.26	2008.62
2003.18	2007.08	2007.94	2008.15	2008.99
2003.51	2007.01	2008.12	2008.28	2008.84
2002.91	2007.06	2008.49	2008.16	2009.23
2003.1	2005.78	2007.23	2008.23	2009.14
2003.87	2007.77	2008.02	2007.59	2008.92
2003.26	2008.26	2008.25	2008.79	2009.5
2003.36	2007.7	2008.05	2008.55	2009.8
2004.2	2008.07	2008.36	2008.76	2009.68
2003.47	2008.14	2008.55	2008.66	2008.55
2003.72	2006.9	2008.17	2008.62	2009.22
2003.24	2006.77	2007.96	2008.28	2007.85
2002.68	2005.45	2007.82	2008.06	2006.89
2003.04	2005.61	2007.78	2008.98	2007.34
2003.59	2005.41	2007.2	2009.53	2007.66
2003.96	2006.33	2007.92	2009.67	2008.06
2004.02	2006.25	2007.64	2009.77	2008.18
2003.89	2004.91	2007.31	2009.57	2008.45
2003.72	2004.97	2007.47	2009	2008.85
2003.64	2006.18	2007.2	2008.62	2006.79
2003.48	2006.13	2007.59	2008.03	2007.52
2003.38	2004.86	2007.58	2007.33	2007.06
2002.66	2005.6	2007.47	2007.04	2008.01
2001.62	2005.76	2006.68	2007.34	2007.54
2002.35	2005.29	2007.32	2007.87	2007.92
2002.44	2005.15	2006.82	2007.89	2008.44
2002.07	2006.15	2006.7	2007.47	2008.32
2001.65	2006.04	2006.4	2007.54	2007.94
2001.6	2006.53	2006.31	2008.04	2007.45
2002.52	2007.02	2005.86	2007.3	2008.03
2002.65	2005.83	2005.63	2006.46	2007.31
2003.41	2005.15	2006.67	2007.26	2008.45
2003.33	2008.4	2006.15	2006.96	2008.09
2003.8	2008.73	2007.5	2006.84	2008.62
2003.11	2006.93	2007.9	2007.12	2008.85
2003.48	2006.06	2007.82	2007.14	2008.79
2003.38	2005.55	2008.01	2006.6	2008.61
2002.48	2006.37	2007.64	2007.35	2008.98
2003.34	2006.21	2007.47	2007.43	2008.11
2003.3	2007.13	2007.67	2007.78	2007.5
2003.58	2007.11	2007.88	2007.64	2007.82
2002.96	2005.73	2006.91	2007.96	2009
2003.22	2005.43	2008.06	2006.91	2007.81
2002.92	2006.41	2008.26	2007.16	2008.5
2002.89	2007.48	2008.1	2006.84	2008.37
2002.87	2005.84	2007.73	2007.01	2007.57
2003.01	2005.54	2008.07	2007.08	2007.61
2003.69	2006.37	2007.82	2006.95	2007.98
2003.16	2005.5	2007.12	2006.96	2006.75
2003.28	2005.49	2006.51	2006.79	2006.91
2003.79	2004.8	2007	2007.02	2006.95
2002.96	2004.4	2007.93	2007.88	2006.89
2003.22	2004.81	2007.72	2006.84	2007.27
2003.31	2004.49	2006.88	2007.22	2007.64
2003.76	2004.91	2007.16	2007.49	2008.73
2004.09	2004.86	2006.72	2007.37	2008.93
2003.93	2005.85	2007.25	2007.51	2009.13
2004.07	2005.39	2007.09	2008.06	2008.49
2004.44	2007.06	2008.24	2008.2	2009.3
2004.12	2005.97	2008.21	2007.13	2009.88
2003.95	2005.64	2007.6	2005.81	2009.03
2004.26	2006.16	2007.66	2007.38	2009.24
2004.6	2006.87	2007.85	2007.45	2008.94
2004.39	2006.04	2008.09	2007.09	2007.69
2004.18	2006.54	2008.9	2006.94	2008.88
2003.66	2006.41	2008.43	2007.2	2008.25
2003.83	2006.68	2007.24	2007.14	2009.72
2003.6	2005.63	2007.62	2007.14	2008.95
2004.26	2006.65	2008.1	2007.19	2009.27
2003.8	2007.03	2007.92	2008.09	2009.37
2004.38	2007.46	2008.8	2008.02	2009.09
2004.24	2006.85	2008.74	2008.33	2007.33
2004.01	2007.67	2008.39	2008.93	2007.03
2003.5	2007.56	2009.04	2008.49	2006.61
2003.85	2006.07	2008.93	2007.88	2006.69
2003.29	2006.09	2009.06	2007.68	2007.46
2002.84	2007.34	2009.13	2007.35	2006.89
2002.99	2008.31	2008.59	2008.34	2007.67
2003.1	2006.84	2007.25	2007.55	2007.7
2003.09	2005.62	2007.93	2007.83	2007.98
2003.13	2006.09	2008.25	2007.78	2008.23
2003.28	2006.74	2008.14	2008.46	2008.35
2003.79	2006.61	2007.93	2007.61	2008.97
2003.71	2005.71	2007.82	2008.05	2009.42
2003.74	2005.63	2007.29	2008.45	2009.42
2004.52	2006.1	2009.44	2008.31	2009.01
2004.44	2007	2008.89	2008.07	2009.11
2004.36	2005.98	2007.92	2008.24	2009.03
2004.3	2007.3	2007.27	2008.08	2007.75
2003.97	2008.06	2008.1	2008.22	2009.49
2003.91	2007.73	2007.27	2007.48	2009.5
2003.98	2006.62	2007.38	2007.84	2009.28
2003.93	2006.82	2007.55	2008.22	2009.37
2004.42	2005.51	2007.81	2007.43	2009.24
2004.7	2006.31	2007.73	2007.51	2009.31
2004.58	2006.46	2007.79	2007.84	2009.12
2004.4	2005.24	2007.82	2007.46	2009.14
2004.2	2005.34	2007.18	2007.56	2009.06
2004.78	2005.81	2007.38	2007.08	2009.07
2003.98	2004.59	2006.64	2007.91	2008.6
2004.08	2005.07	2006.98	2008.81	2008.64
2004.74	2005.51	2008.23	2008.97	2008.04
2005.03	2003.54	2008.42	2008.86	2008.92
2004.5	2004.48	2008.25	2007.68	2008.94
2004.65	2004.55	2008.4	2008.12	2008.43
2004.85	2006.57	2007.88	2007.82	2008.92
2004.72	2005.93	2007.59	2007.08	2008.25
2004.67	2006.5	2007.61	2007.4	2008.01
2004.82	2006.44	2008.08	2008.2	2008.02
2004.64	2007.09	2006.77	2007.88	2008.12
2004.97	2008.57	2006.86	2008.49	2007.41
2004.5	2007.72	2006.46	2008.38	2006.64
2004.67	2006	2006.89	2008.6	2006.2
2004.15	2006.35	2006.86	2008.35	2007.32
2004.02	2006.96	2007.67	2008.41	2009.05
2003.4	2005.34	2007.31	2007.14	2008.49
2004.02	2006.44	2007.48	2007.54	2008.75
2004.17	2006.38	2007.55	2008.14	2008.44
2004.1	2006.49	2007.63	2007.53	2008.63
2003.99	2006.49	2007.33	2008.37	2008.64
2004.21	2006.53	2007.7	2007.74	2006.75
2003.52	2006.85	2007.69	2007.45	2007.88
2003.69	2005.65	2007.48	2006.98	2006.58
2003.79	2006.42	2007.31	2007.07	2007.26
2004.36	2006.83	2007.86	2008.13	2007.82
2004.45	2007.97	2007.71	2007.34	2007.61
2003.74	2007.88	2007.42	2006.99	2007.01
2003.12	2007.4	2006.34	2006.79	2005.96
2003.12	2006.27	2006.07	2007.61	2007.53
2003.23	2006.01	2006.68	2006.99	2007.26
2002.87	2006.08	2005.8	2007.4	2007.16
2003.07	2006.44	2007.94	2007.79	2007.37
2003.61	2006.43	2008.3	2007.35	2007.68
2003.87	2005.88	2007.7	2008.18	2009.95
2003.53	2005.29	2007.08	2008.7	2009.94
2002.97	2006.25	2007	2008.52	2009.86
2002.38	2006.09	2006.93	2007.96	2008.76
2003.25	2006.54	2007.1	2008.18	2008.81
2002.83	2007.15	2007.6	2007.91	2008.61
2002.51	2006.82	2006.16	2008.39	2008.4
2002.99	2007.34	2007.68	2008.95	2007.77
2003	2007.15	2007.53	2008.59	2009.57
2002.78	2004.55	2006.72	2007.84	2009.53
2002.07	2006.1	2006.84	2008.05	2008.69
2002.19	2005.6	2006.88	2007.92	2009.07
2002.55	2006.02	2006.9	2007.84	2009
2002.79	2004.93	2007.52	2007.91	2009.22
2002.95	2006.48	2007.76	2008.48	2008.65
2002.3	2006.6	2006.53	2007.08	2008.25
2002.05	2005.59	2007.02	2007.86	2007.75
2002.3	2006.71	2008.6	2007.41	2008.93
2002.15	2006.64	2008.55	2007.31	2007.77
2002.09	2005.08	2007.43	2007.68	2007.63
2001.88	2004.36	2007.92	2007.59	2007.61
2002.87	2003.46	2007.81	2007.55	2008.16
2003.3	2003.05	2008.16	2007.34	2008.82
2003.21	2003.54	2008.58	2007.4	2008.98
2003.06	2003.35	2008.4	2008.06	2008.76
2002.59	2003.26	2007.89	2008.34	2009.58
2001.57	2002.81	2008.03	2007.79	2009.14
2002.02	2004.77	2007.95	2007.78	2009.06
2002.89	2004.26	2007.67	2007.8	2006.97
2002.33	2004.49	2007.84	2007.82	2006.98
2002.04	2005.68	2006.66	2007.98	2006.91
2002.73	2006.03	2007.4	2008.38	2006.81
2003.25	2006.18	2007.12	2008.56	2007.47
2003.11	2005.7	2007.23	2008.68	2007.45
2003.61	2004.57	2006.93	2009.15	2007.85
2002.53	2006.32	2006.73	2008.49	2008.79
2003.14	2006	2007.44	2008.84	2009.3
2003.54	2006.98	2007.18	2008.82	2009.65
2003.42	2008.1	2007.58	2009.34	2010.32
2003.01	2006.54	2007.39	2009.58	2009.86
2002.88	2006.47	2007.95	2009.56	2009.41
2002.95	2006.26	2008.25	2009.05	2010.02
2003.62	2006.39	2007.46	2009.29	2010.05
2003.2	2007.26	2007.75	2008.69	2010.19
2003.36	2006.99	2007.46	2007.94	2010.02
2003.94	2005.86	2008.18	2008.39	2010.4
2004.9	2006.31	2008.46	2008.92	2009.8
2004.48	2006.41	2007.12	2008.91	2009.58
2004.66	2006.4	2007.81	2008.62	2010.37
2005.07	2008.47	2007.97	2008.67	2010.64
2004.71	2006.37	2008.31	2008.67	2009.98
2004.37	2007.42	2008.54	2009.17	2009.55
2004.51	2007.37	2008.81	2008.54	2009.25
2004.8	2005.31	2008.84	2008.45	2009.38
2004.3	2005.31	2008.68	2008.56	2009.32
2004.11	2006.45	2007.51	2006.39	2008.75
2004.11	2006.21	2007.21	2007.36	2008.56
2003.99	2006.69	2007.16	2007.26	2007.21
2004.09	2005.11	2006.58	2007.53	2009.16
2003.42	2004.78	2006.24	2007.3	2008.52
2004.35	2005.86	2006.33	2007.86	2008.73
2003.54	2005.41	2006	2008.49	2007.03
2003.84	2005.25	2006.42	2007.43	2007.11
2003.59	2006.22	2006.74	2007.56	2008.84
2003.94	2006.85	2008.06	2007.71	2007.67
2003.67	2007.71	2007.62	2007.49	2008.76
2003.6	2005.81	2007.17	2007.27	2009.54
2003.52	2005.07	2006.89	2007.16	2009.57
2002.81	2005.51	2006.31	2007.11	2009.31
2003.63	2007.08	2006.88	2007.28	2009.31
2003.33	2007.05	2006.44	2007.65	2009.21
2003.04	2007.33	2005.79	2007.59	2010.06
2003.07	2006.33	2006.08	2007.01	2009.93
2002.9	2006.2	2006.65	2006.92	2009.82
2002.92	2006.17	2006.33	2006.99	2009.11
2003.53	2006.81	2006.86	2006.94	2008.81
2003.62	2007.19	2007.09	2006.59	2008.25
2003.58	2005.34	2006.97	2007.32	2008.3
2003.65	2004.93	2006.97	2007.91	2009
2003.47	2005.34	2006.31	2007.4	2008.79
2003.96	2005.76	2008.09	2007.67	2009.62
2004.26	2005.34	2007.97	2008.78	2009.78
2003.39	2004.31	2007.5	2008.81	2009.58
2004.26	2004.91	2008.37	2008.9	2009.73
2004.11	2004.63	2007.78	2008.66	2009.28
2003.89	2005.13	2007.41	2008.33	2008.46
2003.96	2006.75	2007.16	2008.39	2009.27
2004.2	2006.83	2007	2008.03	2009.43
2004.41	2007.36	2007.2	2007.96	2009.53
2004.14	2007.58	2007.58	2007.87	2009.23
2003.57	2006.33	2007.45	2007.37	2009.52
2003.46	2004.91	2006.81	2007.43	2006.96
2003.87	2006.52	2007.34	2007.3	2007.32
2003.33	2005.24	2006.32	2006.62	2007.08
2003.63	2006.22	2006.96	2007.16	2006.03
2003.58	2005.44	2006.13	2007.68	2008.42
2003.02	2005.7	2006.07	2008.34	2007.96
2003.01	2006.94	2006.61	2008.69	2008.11
2002.73	2006.86	2006.76	2008.72	2007.57
2002.18	2005.19	2005.98	2007.74	2005.77
2002.66	2004.73	2005.47	2007.51	2006.91
2002.57	2005.81	2005.74	2007.07	2007.13
2002.71	2006.09	2006.29	2007.2	2007.39
2002.51	2005.58	2006.62	2006.95	2005.85
2003.48	2005.49	2007.41	2007.97	2006.46
2002.75	2004.35	2006.33	2008.27	2007.91
2002.5	2006.03	2006.49	2007.08	2007.81
2001.92	2007.21	2006.71	2006.87	2008.27
2002.2	2004.98	2005.73	2007.26	2008.96
2002.03	2004.69	2006.2	2006.06	2008.87
2002.31	2005.05	2007.72	2005.33	2009.27
2001.39	2004.75	2005.78	2005.94	2008.5
2001.38	2003.16	2005.15	2006.12	2008.5
2003.59	2005.77	2005.76	2007.58	2008.89
2003	2004.33	2005.49	2007.79	2008.2
2003.17	2006.14	2005.99	2007.44	2007.94
2002.9	2006.73	2006.21	2007.88	2008.73
2003.28	2005.81	2006.11	2007.26	2008.49
2003.21	2006.28	2005.69	2007.74	2008.48
2002.9	2005.63	2006.45	2006.29	2008.39
2003.24	2005.64	2007.17	2006.64	2008.83
2003.47	2005.73	2008.12	2007.75	2009.3
2003.8	2007.09	2009.34	2007.8	2008.91
2003.9	2006.41	2008.77	2007.64	2007.98
2003.35	2005.18	2008.27	2007.47	2007.72
2003.3	2006.48	2007.77	2007.25	2006.12
2002.9	2006.62	2007.06	2006.87	2007.08
2003.24	2007.06	2007.45	2006.74	2007.89
2003.07	2007.9	2006.82	2006.82	2007.98
2002.39	2006.36	2006.88	2007.06	2007.04
2002.55	2006.79	2006.83	2007.54	2006.76
2003.33	2006.42	2006.5	2007.66	2007.61
2003.54	2006.05	2006.38	2007.81	2006.98
2003.82	2005.84	2006.86	2007.54	2008.39
2003.6	2004.98	2007.47	2007.46	2008.47
2002.59	2004.28	2006.99	2007.65	2007.24
2002.56	2004.74	2008.38	2007.16	2007.87
2003.06	2004.52	2008.26	2007.81	2008.69
2003.09	2005.25	2007.09	2007.88	2008.31
2003.92	2006.65	2007.84	2008.4	2009.88
2003.5	2005.28	2007.64	2007.8	2009.98
2003.9	2005.42	2007.17	2007.59	2010.44
2004.57	2005.57	2007.15	2007.9	2009.83
2004.05	2005.88	2007.23	2007.26	2010.44
2003.78	2006.91	2006.08	2007.55	2009.91
2003.13	2005.52	2008.53	2007.22	2009.5
2002.36	2005.98	2006.88	2006.2	2008.83
2002.57	2006.45	2008.49	2006.37	2009.11
2002.4	2007.31	2008.5	2006.76	2008.21
2001.72	2007.89	2007.1	2006.71	2006.32
2001.9	2007.2	2006.42	2006.56	2007.53
2001.94	2006.53	2007.54	2006.58	2009
2002.46	2008.15	2006.59	2006.32	2009.54
2002.11	2005.78	2007.43	2006.19	2009.05
2001.52	2006.65	2005.86	2006.16	2008.61
2002.06	2006.19	2006.87	2006.71	2008.2
2001.69	2005.36	2007.25	2006.24	2007.49
2002.19	2006.14	2006.32	2006.43	2006.04
2002.89	2006.92	2006.78	2006.55	2007.95
2003.3	2005.73	2006.53	2006.89	2008.53
2003.18	2006.32	2006.13	2007.36	2008.13
2003.04	2005.29	2006.19	2007.5	2008.68
2003.27	2005.33	2005.72	2006.58	2008.5
2003.55	2006.02	2007.07	2008.29	2009.26
2003.35	2007.29	2005.94	2007.68	2009.16
2003.1	2006.47	2006.63	2008.05	2009
2002.43	2006.56	2006.76	2008.18	2009.78
2002.92	2005.83	2006.25	2007.57	2010.04
2003.54	2005.97	2006.67	2007.53	2010.33
2003.27	2005.29	2006.32	2007.58	2009.68
2003.57	2005.11	2006	2007.76	2009.59
2003.41	2005.26	2007.59	2007.38	2008.65
2003.42	2004.16	2008.08	2007.25	2009.42
2003.11	2006.72	2008.05	2007.9	2009.79
2002.61	2003.6	2007.57	2007.6	2009.63
2003.37	2006.44	2008.16	2007.93	2009.86
2003.1	2006.23	2007.53	2007.47	2009.75
2003.52	2006.52	2008.21	2007.78	2009.94
2002.85	2005.56	2008.69	2007.73	2009.53
2002.47	2005.12	2007.22	2007.46	2007.9
2003.26	2005.05	2007.68	2007.84	2009.05
2001.96	2004.52	2007.21	2007.76	2008.12
2002.34	2005.24	2007.17	2007.12	2008.15
2002.67	2004.75	2006.97	2007.47	2008.36
2003.51	2006.08	2008.22	2008.15	2007.81
2003.45	2006.41	2008.09	2007.5	2009.01
2003.32	2006.06	2006.91	2007.34	2010.57
2003.74	2007.89	2006.8	2006.57	2010.44
2003.62	2007.17	2006.86	2007.23	2009.54
2003.69	2006.94	2007.33	2007.84	2009.36
2003.39	2007.86	2008.2	2008.6	2010.56
2002.93	2007.3	2007.57	2008.8	2009.92
2002.83	2007.19	2007.57	2007.9	2009.9
2003.17	2005.94	2007.64	2008.47	2010.04
2002.99	2006.55	2007.75	2008.3	2009.84
2002.99	2006.38	2007.99	2007.96	2009.56
2003.54	2005.02	2007.06	2008.37	2009.74
2003.48	2004.08	2007.01	2008.25	2009.7
2003.43	2005.81	2006.55	2008.11	2010.4
2004.25	2007.44	2006.74	2008.23	2008.51
2002.69	2007.2	2006.66	2008.15	2007.86
2002.89	2006.51	2006.99	2008.3	2006.21
2002.75	2003.63	2005.65	2008.31	2007.67
2003	2004.73	2007.03	2008.11	2007.56
2002.86	2005.06	2007.29	2008.05	2007.68
2004.13	2005.53	2007.17	2008.23	2008.69
2003.53	2003.95	2006.55	2007.59	2008.05
2004.15	2006.31	2008.02	2007.87	2009.29
2004.31	2007.24	2008.09	2007.71	2009.54
2004.49	2007.05	2008.18	2007.98	2008.82
2003.47	2005.17	2006.55	2007.17	2009.24
2003.54	2005.21	2007.4	2008.16	2008.83
2003.82	2005.11	2007.58	2008.09	2008.01
2003.98	2005.72	2006.97	2007.47	2007.43
2003.41	2005.89	2006.7	2006.06	2006.86
2003.4	2005.82	2006.4	2006.94	2006.62
2003.16	2007.32	2005.86	2007.67	2007.2
2002.84	2003.92	2005.38	2006.24	2007.02
2003.09	2003.8	2004.69	2006.79	2008.04
2003.34	2004.19	2005.28	2007.72	2007.97
2002.76	2005.92	2006.15	2007.56	2006.6
2003.35	2005.87	2006.45	2007.23	2007.96
2003.92	2005.85	2006.32	2007.41	2008.45
2003.02	2004.36	2005.91	2006.83	2007.88
2003.35	2004.11	2007.03	2007.32	2007.95
2003.49	2007.73	2007.37	2006.75	2007.79
2003.34	2007.48	2007.31	2007.45	2008.88
2002.85	2005.33	2007.71	2007.2	2007.57
2003.33	2006.59	2006.81	2007.5	2007.75
2003.99	2005.81	2006.96	2007.56	2007.85
2004.02	2006.43	2007.62	2006.83	2008.13
2004.16	2005.54	2007.73	2006.65	2008.65
2004.31	2007.35	2008.36	2007.18	2008.57
2004.65	2006.54	2008.46	2007.51	2008.55
2005.07	2008.12	2008.43	2008.08	2008.99
2004.82	2007.22	2008.17	2008.38	2009.38
2004.76	2007.45	2008	2008.97	2009.68
2004.19	2008.15	2007.85	2008.31	2009.51
2004.22	2008.25	2007.9	2008.85	2010.05
2004.17	2008.24	2009.02	2008.44	2010.05
2004.4	2008.26	2008.05	2008.06	2009.75
2004.63	2008.17	2008.76	2008.6	2010.37
2004.53	2007.62	2008.09	2008.61	2009.51
2004.44	2006.96	2008.24	2009.33	2009.88
2003.92	2006.76	2007.9	2009.16	2010.72
2003.11	2007.95	2008.15	2008.76	2010.25
2003.96	2007.08	2008.54	2008.74	2010.25
2003.97	2006.93	2008.87	2008.86	2010.7
2003.59	2007	2008.6	2008.09	2009.96
2003.83	2005.94	2008.54	2008.26	2009.87
2003.45	2006.12	2007.96	2008.05	2010.25
2002.37	2006.69	2006.97	2007.83	2010.15
2002.38	2004.71	2007.53	2008.14	2009.28
2002.48	2005.3	2007.2	2008.07	2008.79
2003.55	2006.94	2007.07	2008.69	2009.06
2002.63	2006.78	2007.36	2008.12	2008.78
2002.86	2007.81	2007.38	2008.41	2007.9
2003.13	2007.81	2007.2	2007.51	2007.51
2003.83	2006.61	2007.07	2007.88	2007.69
2003.33	2006.85	2007.07	2007.22	2007.72
2003.15	2006.85	2007.1	2007.19	2008.17
2002.81	2004.29	2006.87	2006.96	2008.09
2003.48	2006.01	2006.67	2007.61	2008.66
2003.25	2005.25	2006.15	2006.73	2007.46
2003.17	2006.34	2005.64	2006.72	2008.01
2003.3	2006.27	2005.45	2007.23	2007.84
2003.42	2007.5	2005.35	2007.62	2008.05
2003.18	2006.64	2005.8	2008.14	2008.14
2003.65	2007.37	2006.31	2009.06	2008.62
2003.51	2004.87	2006.4	2008.26	2009.36
2003.85	2005.39	2006.9	2008.56	2009.52
2004.32	2005.39	2006.7	2007.94	2009.21
2003.58	2005.67	2006.53	2007.73	2007.91
2003.64	2006.38	2006.09	2007.54	2008.86
2003.43	2005.16	2006.05	2006.93	2008.28
2003.16	2004.64	2006.46	2007.17	2007.89
2003.44	2004.31	2005.93	2006.48	2008.72
2003.49	2005.23	2006.75	2006.87	2007.58
2003.09	2005.59	2006.56	2007.03	2007.4
2002.91	2006.21	2006.48	2007.1	2007.09
2003.6	2006.85	2007.83	2007.38	2007.7
2003.82	2006.03	2007.45	2007.4	2008.11
2003.1	2005.97	2007.27	2007.07	2007.92
2003.65	2007.12	2007.46	2006.75	2008.76
2003.76	2006.98	2007.11	2006.63	2007.92
2002.93	2006.97	2006.41	2007.24	2007.78
2002.96	2006.18	2006.41	2006.72	2007.93
2003.17	2006.14	2007	2007.42	2008.23
2003.41	2005.11	2006.99	2006.74	2008.31
2003.61	2006.19	2006.78	2006.92	2008.18
2003.54	2007.68	2005.85	2007.37	2007.94
2004.01	2007.06	2005.63	2007.12	2008.26
2004.24	2007.27	2005.93	2007.54	2008.28
2003.37	2004.88	2006.25	2007.33	2006.04
2002.79	2004.61	2006.11	2007.65	2005.95
2002.66	2004.88	2006.23	2007.25	2005.84
2002.82	2004.49	2007.11	2007.71	2005.92
2002.87	2004.29	2006.88	2007.49	2006.94
2003.1	2004.39	2007.45	2007.48	2006.8
2002.99	2004.7	2007.11	2006.9	2006.02
2003.16	2004.94	2007.05	2007.05	2006.41
2003.66	2004.83	2006.71	2007.08	2005.09
2003.49	2005.06	2006.07	2007.6	2005.19
2003.11	2003.51	2006.31	2007.18	2004.46
2003.01	2004.03	2007.31	2007.88	2006.06
2003.81	2006.21	2007.13	2008.07	2006.91
2004.07	2005.99	2007.35	2008.66	2007.22
2003.87	2005.35	2007.73	2008.28	2007.61
2003.82	2006.46	2008.19	2008.1	2006.7
2004.09	2006.9	2007.72	2008.69	2007.11
2004.49	2006.8	2008.49	2008.88	2007.17
2004.63	2006.7	2008.59	2007.75	2008.48
2004.7	2007.2	2008.37	2008.14	2008.95
2004.52	2006.36	2008.62	2008.56	2008.31
2004.24	2005.95	2008.29	2008.26	2007.87
2004.2	2006.75	2008.28	2008.52	2007.64
2004.58	2006.11	2008.69	2008.58	2008.18
2004.52	2005.29	2008.52	2007.85	2008.13
2004.74	2005.82	2008.07	2007.53	2009.17
2004.38	2006.45	2007.97	2007.71	2008.85
2004.16	2005.5	2007.53	2008.38	2008.91
2003.65	2005.82	2007.47	2008.4	2008.5
2003.29	2004.75	2007.33	2008.33	2008.16
2003.14	2005.54	2006.97	2007.73	2007.84
2003.06	2005.84	2006.71	2008.03	2008.53
2002.89	2005.71	2006.43	2008.14	2008.59
2003.42	2005.93	2006.75	2008.01	2008.78
2003.79	2007.45	2007.77	2008.42	2008.61
2003.28	2005.41	2007.66	2008.31	2008.05
2002.96	2004.28	2007.4	2008.44	2008.42
2002.67	2005.84	2007.88	2009.32	2008.59
2002.62	2005.31	2008.91	2008.48	2008.73
2002.03	2005.12	2006.47	2007.71	2009.28
2002.5	2005.48	2006.84	2007.44	2009.94
2002.85	2006.96	2007.19	2008.65	2009.97
2003.86	2007.04	2007.07	2008.19	2010.29
2003.29	2004.28	2007.49	2008.48	2010.27
2003.2	2005.91	2007.82	2008.41	2010.37
2002.97	2006.9	2007.44	2008.08	2010.39
2003	2007.01	2006.02	2007.43	2010.42
2002.08	2005.69	2005.64	2007.14	2009.91
2001.71	2006.37	2005.99	2006.99	2009.8
2002.78	2006.86	2007.9	2007.41	2009.45
2002.77	2007.15	2007.76	2007.37	2009.06
2002.32	2006.19	2007.33	2008.04	2008.77
2002.33	2006.19	2006.49	2007.79	2008.72
2002.4	2005.07	2005.94	2007.62	2008.82
2003.19	2005.99	2005.95	2007.98	2009.03
2002.93	2005.22	2006.57	2008.15	2008.87
2002.65	2004.66	2006.68	2007.61	2009.11
2002.44	2005.52	2007.32	2008.28	2008.47
2003.24	2007.22	2007.04	2008.68	2009.61
2003.4	2006.33	2007.67	2009.02	2009.94
2003.62	2005.39	2006.88	2008.41	2009.47
2003.72	2007.88	2007.65	2007.86	2009.16
2003.67	2007.12	2007.24	2008.69	2009.22
2003.55	2007.46	2006.26	2008.29	2008.7
2003.93	2006.78	2006.78	2007.97	2008.72
2002.75	2005.79	2007.03	2008.42	2008.42
2003.43	2006.28	2006.97	2007.78	2009.11
2003.33	2005.35	2008.41	2007.68	2008.65
2003.31	2007.16	2008.96	2007.39	2009.39
2003.24	2007.51	2008.36	2007.47	2008.3
2003.78	2007.46	2008.02	2007.32	2009.55
2003.69	2006.14	2008.77	2007.42	2008.81
2002.89	2007.48	2007.82	2007.87	2008.12
2003.17	2006.61	2007.47	2008.11	2008.54
2003.39	2005.82	2008.07	2008.18	2008.84
2003.62	2006.26	2008.46	2008.16	2009.12
2003.76	2006.14	2008.6	2008.76	2008.56
2002.25	2004.48	2007.9	2006.88	2008.11
2002.73	2005.76	2008.12	2008.64	2008.12
2002.63	2006.4	2008.71	2008.63	2008.66
2003.18	2006.96	2008.37	2008.85	2007.75
2002.23	2005.52	2007.82	2007.9	2008.05
2003.01	2006.1	2008.8	2008.39	2008.35
2002.99	2005.87	2009.4	2007.93	2007.09
2002.63	2004.82	2008.48	2008.08	2007.5
2003.28	2007.37	2008.26	2008.77	2007.49
2002.78	2005.76	2007.22	2007.9	2007.38
2003.08	2005.65	2007.32	2008.38	2008.88
2004.27	2005.7	2007.68	2009.18	2009.42
2004.54	2005.25	2008.7	2009.26	2009.52
2003.31	2005.92	2007.76	2008.22	2009.22
2002.98	2005.47	2007.36	2008.4	2009.16
2002.78	2006.26	2005.79	2008.07	2009.16
2003.09	2004.73	2006.69	2008.05	2009.09
2003.53	2005.14	2007.09	2008.74	2009.77
2003.42	2005.68	2007.27	2007.47	2009.78
2002.9	2005.79	2007.52	2006.87	2008.96
2002.59	2006.86	2007.91	2007.32	2008.42
2002.85	2006.33	2007.79	2007.31	2008.12
2003.43	2004.35	2007.8	2007.39	2007.94
2003.56	2005.52	2007.03	2007.32	2008.75
2004.12	2005.75	2006.01	2008.31	2007.4
2004.52	2006.58	2006.82	2008.21	2008.18
2004.11	2005.3	2006.74	2008.42	2008.02
2004.29	2004.88	2007.48	2008.48	2008.26
2003.56	2005.35	2007.89	2008	2008.55
2003.86	2003.64	2007.79	2009.01	2008.34
2003.69	2005.84	2006.82	2008.79	2008.61
2004.18	2005.69	2007.16	2008.89	2008.88
2004.26	2005.59	2007.31	2008.48	2010.34
2004.03	2006.01	2007.33	2007.61	2009.59
2003.6	2006.07	2007.55	2008.03	2010.08
2004.24	2005.92	2008.16	2007.42	2009.98
2003.58	2006.33	2007.72	2008.49	2009.96
2003.96	2006.58	2006.67	2007.85	2009.81
2003.41	2006.46	2007.24	2007.19	2008.54
2004.28	2007.24	2007.14	2008.31	2007.1
2004.28	2006.89	2008.18	2007.92	2009.2
2004.34	2006.71	2007.21	2008.22	2009.02
2004.09	2005.24	2008.21	2007.92	2008.84
2002.98	2005.54	2006.68	2007.57	2008.94
2003.66	2005.01	2006.92	2008.28	2009.27
2003.54	2005.02	2006.61	2008.29	2008.7
2003.21	2005.89	2007.09	2008.35	2008.44
2002.64	2005.5	2006.83	2008.19	2008.38
2003.22	2004.98	2007.57	2008.18	2008.65
2003.5	2004.39	2007.58	2008.8	2008.87
2003.21	2005.19	2008.37	2008.46	2009.63
2003.56	2005.47	2008.71	2009.05	2009.71
2003.43	2005.67	2008.9	2008.41	2009.81
2003.52	2006.48	2007.97	2008.24	2009.92
2003.33	2006.24	2008.38	2008.89	2010.28
2003.84	2006.72	2008.9	2009.15	2010.4
2003.63	2006.4	2008.43	2009.14	2009.88
2003.79	2006.13	2007.58	2008.83	2009.72
2003.9	2006.25	2007.39	2008.93	2009.41
2003.83	2005.98	2007.05	2008.59	2008.6
2003.78	2006.5	2006.65	2008.9	2009.09
2003.27	2006.04	2007.38	2007.94	2008.31
2003.34	2006.43	2007.29	2008.7	2008.26
2003.07	2006.82	2007.72	2008.52	2007.65
2003.04	2005.62	2007.82	2008.08	2008.28
2002.88	2007.18	2007.62	2007.72	2007.69
2003.37	2007.41	2008.16	2008.35	2009.15
2002.95	2006.44	2007.12	2007.89	2008.89
2002.47	2006.15	2007	2007.97	2009.06
2002.43	2006.04	2007.01	2008.84	2009.68
2002.4	2005.75	2007.05	2007.59	2009.87
2002.73	2005.4	2007.56	2007.96	2009.65
2002.28	2005.3	2008.18	2008.55	2009.14
2001.76	2004.13	2008.05	2007.22	2010.32
2000.97	2006.34	2008.24	2007.33	2010.39
2001.26	2004.68	2007.73	2007.82	2009.71
2001.35	2005.99	2008.23	2007.13	2009.22
2001.92	2005.57	2007.36	2008.25	2009.77
2002.54	2005.92	2008	2008.17	2010.6
2002.41	2006.54	2007.35	2008.76	2010.54
2003.2	2005.24	2008.63	2009.12	2009.22
2004.03	2006.32	2008.99	2009.05	2010.01
2004.18	2006.31	2008.35	2009.12	2008.89
2004.22	2007.36	2009.54	2009.08	2009.74
2004.05	2006.22	2009.08	2008.41	2009.45
2003.69	2007.26	2008.16	2008.09	2009.1
2003.92	2006.42	2007.6	2007.76	2008.89
2004.03	2006.94	2007.88	2007.52	2008.48
2003.35	2006.46	2006.75	2007.61	2008.09
2002.84	2006.37	2007.44	2007.5	2009.1
2002.66	2005.93	2007.85	2007.4	2009.19
2002.3	2006.79	2007.43	2007.2	2009.14
2002.12	2007.15	2007.35	2007.76	2008.66
2002.09	2006.28	2007.4	2007.57	2008.79
2002.12	2004.71	2007.28	2007.46	2008.82
2002.32	2005.92	2006.86	2007.97	2007.63
2002.17	2004.37	2007.55	2007.97	2008.09
2002	2004.51	2007.24	2007.87	2008.53
2002.55	2005.69	2008.47	2008.5	2008.31
2001.94	2006.41	2007.85	2007.44	2007.96
2002.19	2004.66	2008.09	2007.36	2008.4
2001.8	2005.78	2008.24	2007.36	2008.79
2001.91	2006.3	2008.11	2007.35	2008.12
2003.23	2006.63	2007.92	2007.61	2008.12
2003.23	2005.4	2007.65	2008.02	2009.1
2003.09	2004.2	2007.4	2007.51	2008.93
2002.97	2003.64	2007.34	2008.47	2008.78
2003.15	2004.73	2006.58	2007.9	2008.27
2003.83	2005.74	2007	2007.34	2008.42
2002.47	2005.07	2006.37	2007.59	2008.28
2002.15	2003.77	2006.43	2006.86	2009.23
2002.83	2004.02	2006.03	2007.95	2009.38
2002.9	2004.51	2007.32	2008.19	2009.65
2003.1	2005.2	2007.04	2008.52	2009.79
2002.56	2005.32	2006.76	2007.44	2009.55
2002.24	2005.73	2005.82	2007.16	2007.49
2001.86	2005.09	2005.44	2006.77	2009.01
2001.58	2004.88	2006.01	2007.36	2008.22
2003.41	2004.82	2006.23	2007.89	2008.85
2003.43	2005.62	2006.07	2007.97	2008.41
2003.34	2005.31	2006.35	2008.81	2009.38
2003.97	2007.36	2007.26	2009.03	2010.03
2003.7	2006.73	2007.67	2008.89	2010.09
2003.59	2006.21	2006.71	2008.21	2010.04
2003.4	2005.7	2007.26	2008.47	2009.35
2003.43	2005.98	2007.76	2008.87	2008.5
2003.55	2004.87	2008.87	2009.3	2008.42
2003.54	2006.66	2007.48	2008.88	2008.78
2003	2006.6	2007.96	2008.43	2008.14
2003.83	2006.41	2007.59	2009.22	2007.82
2003.7	2006.05	2007.47	2008.87	2007.61
2003.17	2005.49	2005.77	2008.45	2007.14
2003.26	2006.46	2006.28	2008.71	2007.52
2003.8	2005.84	2007.33	2009.3	2008.73
2003.98	2007.44	2007.01	2009.1	2009.22
2003.51	2005.33	2006.15	2008.7	2008.91
2003.09	2005.03	2007.09	2008.14	2008.9
2003.43	2005.99	2007.53	2008.42	2008.8
2003.31	2004.88	2007.63	2008.5	2008.47
2003.95	2005.55	2007.58	2008.69	2009.33
2002.67	2005.26	2007.34	2008.3	2008.33
2002.06	2006.02	2006.47	2008.23	2008.11
2001.96	2006.14	2006.57	2007.49	2007.94
2002.52	2005.32	2006.87	2008.31	2008.05
2002.91	2007.18	2007.67	2008.3	2009.08
2002.74	2007.24	2007.27	2008.22	2006.15
2002.15	2007.24	2006.66	2008.05	2008.17
2001.68	2004.56	2006.62	2007.92	2007.08
2003.36	2005.18	2006.87	2008.54	2006.51
2003.5	2006.04	2007.19	2008.26	2007.38
2002.98	2007.06	2007.15	2008.35	2007.37
2003.17	2006.97	2007.52	2008.06	2006.89
2002.83	2005.89	2007.63	2007.85	2006.09
2002.75	2006.23	2007.06	2008.62	2009.8
2002.75	2005.13	2006.62	2008.33	2008.08
2002.65	2004.88	2006.57	2007.99	2008.83
2002.84	2006.26	2006.59	2008.37	2008.42
2003.08	2006.75	2007.03	2008.61	2008.86
2003.29	2006.68	2007.8	2007.59	2009.58
2004.16	2007.02	2008.39	2007.81	2010
2003.9	2005.7	2008.62	2007.93	2009.9
2003.86	2005.28	2009.03	2007.55	2010.38
2004.15	2005.41	2008.86	2008.02	2009.48
2003.75	2005.44	2009.15	2007.93	2007.94
2003.57	2006.25	2009.23	2007.39	2007.85
2003.42	2006.64	2008.16	2006.56	2008.47
2003.39	2006.55	2008.55	2007.59	2008.12
2003.09	2006.35	2008.33	2007.1	2007.94
2002.08	2006.15	2008.49	2007.17	2007.44
2002.47	2006.6	2008.57	2006.34	2007.11
2002.54	2007.18	2007.89	2006.57	2006.59
2002.58	2005.65	2007.92	2007.45	2007.75
2002.35	2005.52	2006.92	2006.74	2007.45
2003	2005.73	2007.26	2007.56	2006.61
2002.6	2006.68	2006.96	2007.21	2005.55
2002.44	2005.22	2007.52	2008.01	2007.09
2002.99	2006.13	2006.63	2007.53	2008.1
2002.79	2006.12	2006.53	2007.51	2007.36
2002.36	2005.59	2006.92	2008.2	2008.46
2002.58	2004.4	2006.7	2007.6	2007.07
2002.73	2004.94	2006.58	2007.47	2007.64
2003.29	2005.79	2007.85	2007.1	2008.6
2003.49	2006.3	2007.75	2008.13	2009.04
2003.17	2006.79	2008.15	2007.75	2008.76
2003.5	2005.94	2007.64	2007.39	2008.68
2003.18	2005.97	2007.93	2008.68	2009.06
2002.16	2006.76	2007.02	2007.7	2008.6
2003.28	2006.57	2007.31	2007.54	2008.86
2003.27	2006.81	2008.1	2007.78	2009.14
2003.11	2007.11	2008.37	2007.79	2008.59
2002.55	2006.55	2008.16	2007.53	2008.15
2002.77	2005.97	2007.3	2007.85	2008.4
2002.53	2007.26	2007.28	2007.51	2008.37
2002.68	2007.51	2008.06	2008.12	2009.49
2002.45	2007.38	2007.87	2007.9	2009.38
2002.01	2006.69	2007.55	2007.75	2008.81
2001.84	2006.19	2006.73	2007.74	2008.6
2002.68	2005.93	2008.29	2007.88	2009.06
2002.74	2003.88	2007.78	2007.9	2008.97
2001.92	2006.86	2007.54	2007.51	2007.35
2002.05	2005.64	2008	2007.43	2008.51
2001.78	2005.6	2007.33	2007.16	2008.65
2002.79	2006.33	2007.43	2007.99	2008.58
2002.44	2005.85	2006.91	2007.63	2008.28
2001.13	2004.76	2006.6	2007.47	2008.41
2002.15	2005.18	2007.41	2008.02	2009.04
2002.32	2006.54	2007.13	2008.23	2009.07
2002.19	2007.45	2006.79	2008.05	2008.72
2001.78	2006.77	2007.12	2008.15	2010.22
2002.45	2005.85	2008.65	2007.6	2010.52
2001.57	2006.04	2008	2007.07	2010.22
2001.8	2006.39	2007.17	2008.35	2010.7
2001.57	2006.25	2008.1	2008.93	2009.87
2001.31	2006.54	2007.59	2008.47	2008.61
2000.37	2006.07	2006.29	2008.2	2008.89
2000.7	2005.15	2006.95	2008.27	2009.49
2001.22	2005.85	2008.36	2008.36	2009.89
2001.05	2006.84	2008.52	2008.72	2009.85
2000.81	2004.71	2007.88	2007.73	2009.08
2000.09	2004.79	2007.2	2007.68	2009
2000.92	2005.35	2007.92	2008.15	2009.39
2001.6	2004.57	2008.63	2008.29	2009.21
2001.4	2004.85	2008.57	2007.97	2009.46
2001.32	2004.77	2008.85	2008.16	2009.6
2001.8	2005.18	2008.45	2007.17	2009.34
2002.17	2005.69	2008.19	2008.44	2010.04
2001.17	2005.26	2007.82	2006.84	2009.49
2001.69	2005.04	2007.27	2007.48	2009.35
2001.39	2005.6	2007.74	2007.51	2009.26
2002.17	2005.55	2007.96	2008.1	2009.28
2001.23	2004.97	2007.34	2007.57	2006.69
2001.54	2005.98	2007.35	2008.64	2008.41
2001.55	2005.56	2006.79	2008.25	2009.03
2002.58	2004.92	2007.04	2007.44	2009
2002.26	2004.47	2007.02	2007.88	2009.6
2002.71	2005.13	2005.94	2008.02	2009.35
2002.34	2004.81	2006.43	2008.07	2008.93
2002.25	2004.82	2007.03	2007.56	2008.65
2001.09	2006.48	2007.04	2007.51	2008.78
2000.91	2006.87	2007.75	2008.03	2009.32
2001.07	2006.73	2006.38	2007.06	2009.58
2000.65	2005.22	2006.74	2006.62	2010.32
2001.26	2005.99	2007.42	2007.87	2010.45
2001.4	2005.44	2005.56	2006.88	2010.34
2002.05	2004.63	2005.98	2007.04	2009.98
2002.78	2005.69	2006.08	2007.8	2010.55
2002.53	2004.55	2005.88	2007	2010.48
2002.88	2005.39	2006.34	2007.62	2009.57
2003.23	2006.73	2006.83	2007.75	2009.63
2002.34	2007.27	2006.4	2007.15	2009.19
2002.39	2007.24	2006.7	2007.92	2008.98
2002.72	2005.51	2006.46	2007.21	2008.5
2002.41	2005.44	2006.23	2008.06	2007.66
2002.71	2005.31	2006.24	2007.55	2009.25
2002.52	2004.79	2005.78	2007.04	2009.24
2002.4	2004.41	2004.35	2007.16	2008.76
2002.49	2005.88	2005	2006.43	2007.21
2002.22	2004.49	2006.07	2007.04	2007.84
2002.39	2005.06	2005.99	2007.62	2009
2002.75	2005.22	2006.86	2007.43	2006.85
2003.59	2005.44	2007.83	2008.19	2008.03
2003.57	2005.3	2008.11	2007.97	2008.04
2004.46	2005.75	2007.5	2008.09	2008.26
2004.32	2006.3	2007.53	2008.52	2008.54
2003.52	2007.25	2007.59	2008.43	2008.47
2003.62	2007.33	2007.8	2008.78	2008.48
2004.17	2006.55	2007.12	2008.75	2007.54
2004.18	2007.18	2007.23	2008.6	2007.59
2004.4	2007.86	2007.29	2008.17	2007.77
2003.98	2007.48	2007.58	2008.22	2007.59
2004.13	2007.37	2007.26	2008.09	2006.87
2003.9	2006.35	2006.29	2008.03	2006.94
2003.75	2007.04	2006.09	2007.65	2007.34
2004.05	2006.84	2005.92	2007.97	2007.19
2004.53	2006.19	2006.42	2008.51	2007.39
2004.32	2008.12	2006.14	2008.48	2007.33
2004.4	2006.87	2005.92	2008.74	2007.84
2004.36	2006.75	2006.44	2008.73	2008.37
2004.38	2006.16	2007.13	2008.47	2009.07
2004.54	2006.65	2006.02	2008.46	2008.02
2004.63	2007.45	2007.08	2008.17	2009.08
2004.09	2006.37	2007.02	2007.25	2009.64
2003.97	2007.22	2006.55	2006.94	2009.61
2004.33	2005.64	2006.12	2007.65	2009.79
2003.77	2006.03	2005.97	2006.92	2008.44
2003.6	2006.22	2005.78	2006.69	2008.41
2003.61	2004.7	2006.03	2006.55	2008.75
2003.92	2004.08	2007.21	2007.3	2009.43
2003.91	2005.44	2007.12	2006.95	2009.19
2004.02	2006.04	2007.33	2006.9	2009.47
2003.63	2004.91	2006.23	2007.37	2008.27
2003.22	2005.91	2005.39	2008.58	2008.62
2001.96	2004.85	2006.9	2006.66	2008.51
2001.74	2004.6	2007	2006.79	2008.4
2001.44	2002.69	2007.28	2006.98	2007.97
2001.73	2004.22	2007.74	2007.67	2009.01
2001.94	2005.6	2007.3	2007.67	2008.86
2001.87	2005.88	2007.4	2007.73	2008.1
2002.76	2007.39	2008	2008.06	2009.29
2002.76	2007.28	2007.83	2007.73	2008.99
2002.7	2006.63	2007.54	2007.5	2008.42
2002.82	2006.1	2008.44	2008.55	2008.61
2002.24	2005.7	2008.24	2007.44	2008.19
2002.46	2005.94	2008.99	2006.71	2008.31
2003.22	2006.91	2008.14	2007.45	2008.61
2003.57	2007.51	2007.27	2008.15	2008.12
2002.75	2007.7	2007.9	2008.48	2008.43
2002.36	2007.47	2007.39	2007.46	2008.48
2002.17	2006.9	2007.09	2007.43	2007.62
2002.51	2006.88	2007.13	2006.84	2008.71
2002.38	2005.98	2007.49	2007.73	2008.23
2003.39	2004.82	2006.52	2007.93	2008.17
2003.19	2005.37	2006.42	2007.65	2009.12
2003.14	2006.48	2006.63	2007.58	2009.58
2002.82	2005.21	2006.76	2007.69	2008.6
2003.02	2006.2	2007.27	2008.52	2009.49
2002.98	2005	2007.37	2009.17	2009.82
2002.29	2004.48	2005.88	2007.52	2009.49
2002.33	2004.53	2006.96	2008.19	2009.35
2002.12	2005.14	2007.3	2007.95	2008.81
2001.84	2006.5	2008.02	2007.69	2008.72
2002.91	2007.47	2007.79	2008.52	2009.47
2002.55	2007.3	2008.12	2008.8	2009.53
2002.55	2007.1	2008.49	2008.8	2010.83
2002.49	2005.73	2008.54	2008.54	2010.17
2002.26	2006.62	2008.01	2008.57	2010.31
2002.06	2007.08	2007.42	2008.11	2010.79
2002.46	2006.73	2006.97	2007.85	2009.41
2001.84	2004.68	2006.17	2007.81	2008.62
2002.59	2004.12	2006.2	2008.21	2009.14
2002.5	2003.56	2005.38	2007.89	2009.09
2002.27	2004.11	2005.65	2007.68	2009.1
2002.91	2005.34	2006.18	2008.08	2008.91
2002.75	2004.35	2005.65	2007.61	2008.67
2002.93	2003.59	2005.25	2007.83	2008.76
2002.87	2004.53	2005.06	2007.76	2008.09
2002.83	2004.63	2005.87	2007.31	2008.57
2002.97	2005.02	2007.25	2008	2008.58
2003.31	2005.97	2006.98	2007.78	2009.19
2003.19	2005.67	2007.16	2007.77	2009.76
2003.79	2005.42	2007.44	2007.05	2010.02
2003.12	2005.79	2007.21	2006.57	2008.86
2003.18	2005.59	2007.72	2006.81	2008.34
2003.31	2007.34	2008.28	2007.41	2009.06
2003.44	2006.17	2007.98	2006.67	2009.05
2003.51	2006.39	2008.61	2008.24	2009.3
2002.91	2005.07	2007.72	2007.87	2009.11
2002.85	2005.96	2006.46	2007.94	2008.97
2002.86	2005.89	2007.23	2008.02	2009.32
2002.88	2005.54	2007.33	2007.49	2008.93
2003.1	2006.43	2008.14	2007.67	2006.31
2003.1	2006.98	2007.6	2007.89	2009.04
2003.2	2005.9	2006.95	2008.11	2009.64
2003.33	2005.9	2007.38	2007.67	2008.82
2003.04	2007.44	2007.77	2008.37	2009.74
2002.51	2007.53	2006.51	2008.4	2009.38
2002.26	2007.39	2005.92	2007.66	2008.92
2002.93	2006.66	2006.6	2008.38	2008.88
2002.43	2007.42	2007.96	2007.58	2008.73
2002.76	2007.78	2008.08	2007.88	2009.19
2002.72	2008.23	2007.86	2007.75	2007.2
2002.49	2006.8	2007.41	2008.07	2007.31
2001.86	2006.08	2006.61	2006.52	2007.43
2000.98	2004.61	2006	2006.55	2006.79
2001.91	2003.64	2006.43	2006.89	2007.43
2001.76	2005.14	2006.61	2006.81	2007.27
2001.24	2006.44	2007.32	2006.51	2008.52
2001.74	2005.17	2007.45	2007.34	2008.51
2001.33	2005.36	2007.47	2006.48	2008.84
2001.64	2006.09	2007.23	2006.64	2009.18
2001.53	2004.14	2007.65	2006.96	2008.32
2001.88	2006.97	2007.69	2007.1	2007.72
2002.1	2007.58	2008.25	2006.98	2008.69
2002.09	2007.53	2007.69	2007.93	2008.61
2001.5	2007	2007.26	2008.07	2007.8
2001.8	2005.7	2007.48	2007.66	2007.51
2002.63	2004.79	2006.9	2007.21	2007.87
2002.81	2005.46	2006.42	2007.23	2007.68
2002.62	2005.12	2006.95	2006.85	2007.62
2002.18	2005.45	2007.45	2007.24	2008.39
2001.9	2005.35	2006.65	2006.58	2008.1
2003.14	2006.63	2007.59	2007.41	2006.93
2003.59	2006.2	2007.3	2007.59	2006.38
2003.68	2005.02	2007.51	2007.66	2007.36
2003.65	2005.6	2007.38	2008.31	2008.22
2004.13	2005.7	2007.49	2007.87	2008.35
2003.73	2006.25	2008.11	2008.5	2008.61
2003.74	2006.35	2007.71	2008.73	2008.17
2003.48	2005.59	2007.72	2008.17	2008.75
2004.22	2007.48	2008.17	2008.21	2009.12
2003.97	2008.77	2006.9	2008.03	2008.77
2003.85	2005.94	2007.39	2008.04	2008.14
2003.7	2004.87	2006.89	2007.83	2008.54
2003.89	2004.92	2007.34	2006.92	2008.15
2004.4	2004.9	2007.45	2007.47	2008.57
2004.09	2005.69	2007.26	2007.97	2008.51
2003.77	2005.78	2007.78	2007.2	2008.36
2003.93	2007.58	2007.78	2007.9	2008.83
2003.95	2006.68	2008.24	2007.81	2008.67
2003.29	2007.06	2007.89	2008.03	2009.62
2003.01	2006.4	2007.57	2007.73	2009.85
2003.34	2006.9	2006.92	2008.76	2009.31
2003.85	2007.38	2006.48	2008.07	2009.78
2003.66	2007.45	2005.6	2007.76	2008.08
2003.93	2007.09	2006.8	2007.1	2007.97
2003.85	2007.19	2007.16	2007.57	2007.81
2004.46	2006.13	2007.98	2007.15	2008.09
2004.43	2006.68	2007.64	2007.61	2007.92
2003.86	2006.24	2008.46	2008.01	2008.78
2004.35	2006.91	2006.58	2007.09	2008.83
2004.95	2006.99	2006.6	2007.06	2008.8
2005.13	2007.02	2006.73	2008.45	2009.09
2005.06	2006.68	2006.33	2008.1	2009.01
2005.13	2005.24	2006.28	2008.91	2008.36
2004.93	2005.05	2006.2	2008.56	2008.66
2004.99	2004.67	2006.45	2008.24	2007.98
2004.65	2004.53	2006.43	2008.13	2007.76
2004.34	2004.29	2007.61	2007.23	2007.79
2004.23	2005.97	2006.91	2007.6	2008.43
2003.33	2005.97	2006.15	2007.12	2006.19
2002.85	2005.7	2005.97	2006.82	2007.33
2003.2	2006.51	2006.78	2006.78	2007.15
2003.57	2004.61	2007.53	2007.06	2007.42
2003.82	2004.68	2006.8	2007.14	2009
2003.68	2004.41	2006.25	2007.13	2009.55
2003.63	2006.02	2006.51	2007.26	2009.5
2004.52	2006.36	2007.1	2007.42	2009.34
2004.35	2006.84	2006.09	2007.99	2009.24
2004.48	2006.11	2006.33	2008.18	2009.94
2003.72	2005.52	2005.92	2008.47	2009.44
2003.72	2005.4	2006.86	2008.21	2007.91
2003.87	2004.73	2007.14	2008.04	2008.82
2002.75	2003.63	2007.15	2007.73	2008.29
2003.39	2004.42	2007.2	2007.41	2008.67
2003.85	2004.72	2007.27	2007.1	2008.86
2004.17	2004.83	2007.42	2008.43	2009.46
2004.41	2005.24	2007.02	2007.49	2007.87
2003.93	2005.95	2007.53	2008.28	2008.12
2003.87	2006.25	2006.93	2007.18	2007.48
2003.85	2005.14	2007.61	2007.59	2007.56
2003.2	2005.66	2006.91	2006.77	2007.56
2002.65	2004.86	2006.48	2006.41	2007.19
2003.2	2006.2	2007.4	2007.1	2008.01
2002.83	2006.73	2006.88	2006.71	2008.58
2002.84	2006.72	2006.94	2006.6	2008.43
2003.08	2004.86	2007.67	2006.31	2007.96
2001.46	2005.18	2007.52	2006.34	2007.66
2002.32	2004.43	2008.14	2006.71	2008.07
2002.41	2004.14	2007.36	2006.82	2007.25
2002.44	2004.25	2007	2006.21	2008.42
2002.78	2005.87	2007.21	2006.48	2008.2
2003.31	2007	2007.67	2007.32	2008.58
2002.69	2007.66	2006.74	2007.21	2008.74
2003.65	2007.26	2007.37	2007.16	2008.5
2003.96	2007.04	2007.83	2007.71	2008.44
2003.15	2006.07	2007.19	2006.99	2007.96
2003.71	2005.77	2007.59	2008.29	2008.41
2003.38	2004.9	2007.66	2007.35	2007.71
2003.96	2005.5	2007.12	2007.61	2007.21
2003.73	2007.28	2008.47	2008.26	2006.87
2002.98	2006.6	2008.15	2008.01	2007.48
2002.67	2008.04	2009.05	2008.77	2009.59
2002.86	2005.13	2008.67	2008.55	2008.46
2002.91	2007.23	2007.97	2008.9	2009.48
2002.98	2006.44	2008.86	2008.62	2009.46
2003.17	2006.79	2008.92	2008.33	2009.55
2003.16	2007.07	2008.22	2008.74	2009.26
2003.69	2007.28	2007.86	2009.21	2009.76
2003.21	2005.85	2007.6	2008.2	2009.4
2003.55	2005.47	2008.15	2008.59	2008.64
2003.55	2006.84	2007.81	2007.62	2008.42
2003.32	2005.75	2007.25	2006.31	2007.52
2003.6	2007.34	2008.27	2008.17	2008.47
2003.41	2007.42	2008.19	2008.03	2008.37
2003.4	2006.78	2007.82	2006.61	2008.36
2003.98	2007.96	2007.65	2008.51	2009.28
2003.79	2007.94	2007.88	2007.12	2009.46
2004.05	2007.37	2007.73	2007.48	2009.42
2004.24	2007.4	2007.61	2007.72	2009.37
2004.77	2005.94	2007.64	2007.77	2009.64
2004.66	2005.46	2007.47	2008.8	2008.75
2004.42	2006.05	2008	2008.58	2009.26
2003.69	2006.08	2007.6	2008.17	2009.01
2003.27	2005.83	2008.31	2008.17	2009.05
2003.72	2005.31	2007.83	2008.23	2009.04
2003.4	2005.27	2008.37	2007.52	2008.67
2003.34	2005.72	2008.09	2007.51	2009.21
2002.99	2006.44	2006.8	2008.29	2009.31
2002.98	2006.67	2007.59	2007.46	2008.99
2002.58	2007.2	2007.06	2007.5	2008.75
2003.09	2006.49	2007.31	2007.93	2008.7
2003.65	2005.44	2007.15	2007.75	2009.03
2003.73	2005.56	2007.05	2007.43	2009.52
2004.38	2006.89	2007.53	2007.23	2009.78
2004.01	2005.85	2008.72	2007.32	2010.11
2003.81	2007.2	2008.33	2006.88	2010.42
2003.57	2008.13	2007.78	2006.93	2009.81
2003.63	2008.14	2008.02	2007.67	2008.93
2003.44	2007.94	2007.88	2007.69	2009.79
2003.39	2007.78	2008.04	2006.88	2009.83
2002.52	2004.6	2007.4	2005.82	2007.75
2002.96	2004.78	2007.49	2006.53	2006.83
2002.86	2004.57	2006.95	2007.6	2007.58
2002.71	2006.91	2007.06	2007.52	2008.23
2002.43	2006.91	2007.03	2008.29	2008.29
2002.57	2005.78	2007.56	2008.17	2008.45
2002.33	2004.74	2007.54	2007.57	2008.85
2001.93	2006.13	2007.92	2008.01	2008.71
2002.44	2006.54	2008.27	2007.91	2008.76
2002.74	2006.05	2009.37	2008.03	2008.91
2003.33	2006.19	2008.8	2008.53	2009.38
2003.25	2006.37	2008.99	2008.7	2009.32
2003.78	2006.52	2008.12	2009.34	2010.14
2004.4	2005.27	2008.05	2008.62	2010.35
2003.42	2005.22	2007.87	2008.68	2009.78
2003.75	2006.59	2007.32	2008.82	2009.79
2004.1	2006.5	2007	2008.68	2009.8
2003.21	2006.87	2006.96	2008.38	2009.51
2003.14	2005.63	2006.71	2008.23	2008.94
2002.97	2005.38	2006.38	2006.27	2008.82
2003.54	2006.28	2006.26	2007.95	2007.9
2003.57	2005.52	2006.69	2006.07	2007.71
2003	2005.02	2007.23	2007.11	2005.96
2001.99	2006.85	2005.21	2007.27	2006.36
2003.21	2006.19	2006.92	2007.02	2006.5
2003.11	2005.14	2007.12	2007.77	2006.23
2002.77	2006.69	2007	2007.13	2005.38
2002.6	2005.32	2006.38	2007.89	2006.27
2002.39	2005.33	2006.79	2007.93	2005.95
2002.88	2006.93	2006.14	2008.53	2006.54
2003.19	2007.81	2006.27	2008.43	2009.33
2002.77	2007.18	2007.52	2007.55	2006.59
2002.48	2007.59	2007.15	2007.81	2006.46
2001.39	2006.37	2006.68	2007.32	2004.98
2000.56	2006.2	2006.5	2007.04	2004.31
2002.38	2006.08	2007.66	2008.24	2007.31
2002.57	2004.85	2008.63	2007.22	2007.64
2001.45	2003.82	2007.97	2007.03	2006.57
2001	2004.67	2007.43	2007.57	2007.68
2001.44	2005.16	2007.9	2007.26	2007.18
2001.71	2004.38	2007.51	2007.72	2007.14
2001.95	2005.23	2007.69	2007.99	2007.95
2002.46	2005.87	2007.81	2008.52	2009.1
2002.49	2005.92	2006.97	2007.67	2009.09
2002.49	2005.16	2007.86	2008.37	2009.19
2001.94	2005.56	2006.95	2008.65	2009.14
2002.41	2005.51	2006.65	2007.93	2009.15
2001.91	2005.04	2006.74	2007.85	2007.98
2002.34	2005.1	2007.36	2007.69	2008.33
2001.5	2004.07	2007.02	2007.36	2009.13
2001.54	2003.87	2007.07	2007.69	2009.27
2001.1	2005.09	2006.52	2007.9	2007.97
2001.05	2004.5	2006.46	2007.61	2008.63
2001.95	2004.86	2007.49	2008.08	2008.97
2001.92	2004.41	2007.88	2008.12	2008.93
2003.09	2005.8	2008.53	2008.5	2009.32
2003.8	2005.17	2008.39	2009.34	2009.35
2003.73	2005.49	2008.38	2008.26	2008.9
2003.61	2005.9	2007.13	2008.25	2009.5
2003.41	2006.05	2007.5	2008.54	2009.56
2002.89	2006.23	2007.65	2007.21	2008.7
2003.36	2006.21	2007.79	2008.09	2009.53
2003.04	2004.67	2006.61	2007.01	2008.71
2003.65	2005.45	2007.29	2007.78	2010.37
2004.48	2005.31	2007.77	2007.97	2010.39
2004.25	2006.02	2007.99	2007.46	2010.14
2004.53	2006.63	2008.59	2007.73	2010.31
2004.64	2006.13	2008.02	2007.82	2010.37
2003.96	2005.77	2007.33	2007.68	2008.08
2003.46	2006.32	2007.03	2007.71	2009.19
2002.74	2006.3	2007.55	2007.8	2009.24
2003.02	2005.68	2008.08	2007.89	2010.04
2003.35	2005.93	2007.71	2007.85	2009.97
2002.71	2006.34	2007.44	2007.45	2010.11
2003.01	2006.11	2008.01	2007.78	2010.76
2003.73	2005.74	2008.62	2007.92	2010.67
2004.05	2006.66	2008.45	2008.87	2010.91
2002.98	2006.87	2008.97	2008.02	2010.75
2003.13	2005.42	2009.16	2008.4	2010.19
2003.32	2006.19	2007.67	2009.06	2009.41
2003.14	2007.12	2007.11	2009.05	2009.68
2002.88	2007.04	2007.34	2008.26	2008.56
2002.9	2006.23	2006.75	2008.14	2008.81
2002.94	2006.32	2008.15	2008.04	2009.23
2003.53	2006.6	2007.5	2007.44	2010.24
2003.49	2007.4	2006.54	2007.46	2009.31
2003.36	2007.01	2007.75	2007.84	2008.9
2003.53	2006.48	2007.52	2008.29	2008.63
2003.56	2006.02	2007.64	2008.51	2008.68
2003.66	2006.23	2007.6	2007.42	2009.3
2003.75	2004.15	2008.4	2008.64	2008.28
2003.68	2006.01	2008.26	2008.67	2008.29
2003.79	2005.79	2008.3	2008.73	2007.77
2003.11	2006.04	2008.7	2008.28	2007.64
2003.09	2006.05	2007	2007.98	2007.76
2003.42	2006.73	2007.32	2008.08	2007.42
2003.08	2005.54	2006.42	2008.06	2007.89
2002.75	2005.05	2006.62	2007.95	2007.21
2003.55	2006.19	2007.11	2007.72	2006.49
2003.85	2006.15	2006.57	2007.56	2006.26
2004.16	2005.6	2007.44	2007.19	2007.31
2003.8	2005.11	2007.23	2006.79	2006.85
2004.03	2005.79	2007.27	2007.83	2008.53
2002.55	2005.01	2007.55	2006.83	2008.65
2002.79	2005.34	2007.63	2007.34	2007.94
2002.54	2004.49	2006.74	2007.5	2007.91
2002.47	2005.72	2006.94	2007.41	2007.66
2001.97	2005.63	2006.85	2007.43	2007.41
2002.92	2006.34	2006.99	2007.48	2008.6
2003.14	2006.93	2007.81	2006.58	2008.76
2003.25	2006.32	2008.13	2006.83	2008.47
2003.09	2006.96	2009.45	2007.66	2008.56
2002.87	2007.25	2008.65	2008.3	2008.86
2003.69	2008.08	2009.38	2008.4	2010.14
2003.55	2007.24	2009.2	2008	2010.17
2003.75	2005.65	2009.03	2008.5	2009.91
2004.08	2005.92	2008.94	2008.69	2009.18
2004.48	2006.14	2009.33	2008.88	2009.02
2004.69	2006.73	2009.15	2009	2009.42
2004.13	2005.93	2008.37	2008.03	2009.39
2004.41	2006.34	2008.64	2008.26	2009.55
2004.08	2006.7	2008.96	2009.14	2009.43
2004.17	2006.15	2008.74	2008	2008.89
2004.16	2008.02	2008.47	2008.44	2008.16
2003.87	2006.68	2009.01	2008.23	2007.72
2004.21	2006.92	2008.55	2008.58	2008.01
2004.22	2008.6	2008.86	2007.97	2009.79
2004.43	2008.57	2008.71	2008.41	2010.07
2003.99	2005.77	2007.9	2008.46	2009.87
2003.59	2006.87	2007.66	2008.08	2009.8
2002.44	2005.35	2008.23	2007.46	2009.56
2003.48	2006.47	2008.27	2007.97	2008.66
2003.67	2007.01	2008.42	2007.86	2009.04
2003.87	2006.85	2008.14	2007.98	2009
2003.97	2007.65	2007.61	2007.79	2009.44
2003.67	2006.99	2007.19	2007.62	2009.24
2003.1	2005.78	2006.91	2008.08	2008.26
2003.26	2006.19	2007.14	2007.8	2008.64
2002.16	2005.6	2005.88	2007.31	2006.97
2002.4	2007.19	2006.75	2007.52	2008.21
2002.19	2005.61	2006.82	2007.28	2008.6
2003.01	2005.77	2007.31	2008.32	2008.94
2002.97	2006	2007.13	2008.39	2008.78
2002.99	2006.42	2007.59	2008.45	2008.41
2003.3	2006.45	2006.74	2008.94	2008.45
2003.76	2006.37	2006.24	2008.44	2008.05
2003.54	2006.25	2006.65	2008.08	2008.05
2003.64	2006.53	2006.21	2008.27	2007.66
2003.48	2006.51	2006.63	2007.85	2007.76
2003.93	2007.74	2008.23	2008.18	2008.16
2003.9	2006.7	2008.13	2007.54	2008.73
2003.86	2007.4	2008.88	2008.17	2008.97
2004.02	2007.05	2009.48	2008.76	2006.67
2004.15	2006.47	2008.29	2008.13	2006.7
2003.21	2006.1	2008.21	2007.54	2008.55
2003.74	2007.58	2009.05	2008.96	2009.33
2003.26	2005.99	2008.78	2008.68	2008.34
2003.05	2005.85	2007.64	2008.41	2008.44
2003.1	2005.05	2007.8	2008.63	2008.63
2002.67	2004.96	2008.42	2008.36	2008.5
2003.12	2007.05	2007.74	2007.99	2008.47
2002.92	2006.94	2008.69	2007.98	2009.83
2002.8	2007.78	2008.28	2008.82	2009.66
2003.02	2007.14	2008.46	2008.83	2009.58
2002.97	2007.5	2008.2	2008.77	2009.26
2003.39	2007.48	2007.71	2008.85	2010.52
2003.43	2006.86	2008.22	2008.97	2010.3
2002.99	2006.38	2007.44	2008.56	2009.14
2003.08	2006.62	2007.84	2008.98	2008.72
2002.49	2006.45	2007.4	2008.57	2007.98
2002.49	2005.29	2007.3	2007.65	2009.13
2002.69	2004.8	2007.67	2007.93	2009.45
2003.03	2005.21	2007.24	2008.11	2010.54
2002.63	2005.47	2007.4	2008.63	2010.29
2002.74	2006.18	2007.32	2008.75	2008.15
2003.21	2005.32	2007.8	2009.19	2009.73
2002.94	2005.78	2007.32	2008.72	2009.34
2002.56	2005.39	2007.11	2008.23	2009.63
2002.73	2004.69	2007.17	2008.62	2009.73
2002.56	2005.08	2007.43	2009.06	2008.72
2002.57	2005.83	2007.74	2008.46	2009.46
2002.37	2006.53	2007.28	2009.18	2009.22
2002.52	2007.51	2008.12	2008.15	2009.36
2002.84	2007.24	2007.14	2007.96	2009.4
2002.73	2006.69	2007.62	2008.21	2009.23
2003.19	2005.68	2007.31	2008.35	2009.41
2002.71	2005.08	2006.79	2008.29	2009.76
2003.1	2005.03	2007.52	2008.23	2009.69
2003.07	2004.77	2007.33	2008.22	2009.11
2002.56	2007.05	2006.49	2008.01	2008.69
2002.4	2006.45	2007.57	2007.2	2008.69
2002.28	2006.6	2008.41	2008.12	2009.66
2002.41	2006.38	2008.55	2008.73	2009.43
2002.99	2006.99	2008.49	2008.73	2007.52
2003.43	2006.22	2007.66	2008.69	2008.14
2003.96	2008.18	2007.99	2009.33	2009.03
2003.11	2005.52	2007.72	2008.34	2007.51
2003.78	2007.24	2008.44	2008.54	2008.25
2002.64	2005.88	2007.65	2007.53	2007.66
2003.15	2005.67	2008.5	2008.39	2008.05
2002.84	2005.66	2007.38	2007.67	2008.23
2003.37	2005.78	2008.1	2007.65	2008.18
2003.33	2005.79	2008.7	2006.73	2007.95
2003.4	2005.45	2007.81	2006.74	2008.18
2002.48	2004.68	2007.38	2007.57	2008.14
2002.09	2004.65	2007.15	2006.6	2007.16
2003.3	2005.19	2006.07	2007.57	2006.98
2003.49	2005.82	2007.4	2007.31	2007.43
2003.36	2004.52	2007.06	2006.27	2008.84
2003.36	2006.55	2007.25	2007.12	2008.77
2003.55	2006.63	2006.39	2007.16	2008.69
2003.62	2006.8	2007.11	2007.67	2008.44
2003.9	2006.77	2006.81	2007.86	2007.74
2002.8	2006.12	2007.08	2007.41	2007.73
2003.01	2006.04	2006.07	2007.44	2006.75
2002.26	2006.22	2005.67	2007.03	2007.42
2001.58	2005.45	2005.52	2007.31	2007.43
2001.11	2006.52	2005.5	2007.64	2007.76
1999.95	2005.18	2005.93	2007.48	2007.62
2000.43	2006.42	2007.45	2007.52	2009.03
2000.44	2005.44	2007.39	2007.35	2009.45
2000.66	2007.63	2007.29	2007.29	2008.98
2001.83	2007.63	2007.16	2007.73	2009.37
2001.77	2006.72	2007.62	2006.95	2008.88
2002.4	2007.76	2008.02	2006.8	2008.52
2002.65	2007.23	2007.88	2007.15	2008.23
2002.41	2006.75	2007.63	2007.56	2008.28
2003.03	2005.79	2006.29	2007.36	2008.3
2003.54	2004.97	2007.05	2007.43	2008.53
2003.08	2004.48	2007.76	2007.48	2008.74
2001.39	2004.73	2007.57	2007.63	2009.21
2001.76	2005.71	2007.93	2007.95	2009.25
2002.25	2006.05	2007.42	2007.74	2009.34
2002.58	2005.04	2008.15	2007.88	2008.87
2003.39	2006.32	2006.73	2007.51	2009.98
2003.49	2007.35	2007.26	2007.87	2009.28
2003.07	2005.92	2007.22	2007.71	2009.01
2004.17	2005.3	2007.3	2008.64	2008.49
2003.64	2004.78	2007.29	2008.62	2008.52
2003.91	2005.92	2007.33	2008.43	2008.82
2003.79	2007.33	2007.48	2007.44	2007.81
2003.95	2006.85	2007.54	2007.54	2008.93
2003.94	2004.47	2007.85	2008.1	2008.65
2003.73	2005.43	2008.3	2007.5	2009.31
2003.82	2005.93	2007.78	2008.02	2009.77
2003.2	2005.61	2007.79	2007.84	2009.33
2003.49	2005.39	2008.47	2007.64	2009.37
2003.67	2005.14	2008.63	2007.79	2009.22
2003.5	2005.83	2007.73	2008.05	2009.44
2003.99	2005	2007.62	2007.8	2009.26
2004.05	2007.3	2007.22	2007.85	2009.35
2004.25	2006.81	2007.47	2007.88	2008.97
2004.06	2006.92	2007.31	2007.81	2008.59
2004.24	2006.49	2007.66	2007.84	2009.2
2003.36	2006.19	2007.62	2007.9	2009.62
2003.75	2006.92	2007.57	2007.69	2009.54
2003.89	2006.9	2008.21	2008.23	2009.52
2003.98	2007.22	2008.13	2007.61	2009.27
2004	2007.08	2008.48	2007.7	2008.98
2003.5	2007.48	2008.56	2008.01	2009.84
2003.58	2006.97	2007.58	2008.19	2009.84
2004.05	2006.75	2008.91	2008.82	2010.17
2003.85	2006.81	2008.43	2009.01	2009.82
2003.95	2005.1	2008.56	2008.61	2009.38
2004.28	2005.98	2007.94	2009.31	2009.68
2003.75	2005.92	2009.02	2008.18	2009.4
2003.7	2006.59	2009.14	2008.91	2008.9
2003.24	2006.19	2008.82	2008.39	2009.12
2003.23	2006.98	2007.97	2008.52	2008.26
2003.52	2007.02	2008.02	2008.24	2009.29
2003.37	2006.3	2007.39	2008.03	2008.34
2003.72	2005.76	2008.92	2008	2008.75
2003.52	2004.39	2008.16	2008.14	2008.03
2003.73	2005.16	2008.08	2008.23	2008.81
2004.18	2006.15	2008.83	2007.99	2007.9
2004.4	2007.52	2009.49	2008.22	2008.19
2004.38	2006.33	2009.44	2008.87	2009.73
2004.27	2007.56	2009.57	2008.28	2010.4
2004.29	2007.45	2009.23	2007.98	2010.28
2004.46	2007.48	2007.68	2007.88	2009.23
2004.45	2007.35	2008.2	2008.68	2008.4
2003.67	2006.78	2008.49	2007.64	2008.05
2003.83	2006.61	2009.53	2007.8	2009.57
2003.62	2006.66	2008.74	2007.75	2009.12
2003.01	2007.26	2008.76	2007.98	2009.28
2002.87	2006.25	2008.82	2007.64	2009.49
2002.8	2005.63	2008.74	2007.06	2009.59
2002.66	2005.52	2008.84	2007.37	2009.58
2002.54	2005.46	2008.53	2006.97	2009.52
2002.68	2003.52	2008.98	2007.01	2009.54
2002.76	2005.09	2009.08	2007.22	2009.26
2003.11	2006.56	2008.08	2007.48	2009.5
2003.5	2005.63	2008.28	2007.96	2009.7
2003.52	2005.53	2007.77	2007.95	2009.59
2003.03	2004.25	2007.44	2007.18	2010.09
2002.99	2005.17	2007.67	2007.26	2009.94
2002.44	2005.45	2007.51	2007.17	2009.45
2002.21	2005.43	2008.04	2007.36	2007.48
2002.56	2005.03	2008.63	2006.92	2007.99
2002.9	2004.95	2008.08	2007.3	2008.13
2002.21	2005.55	2008.34	2007.97	2006.79
2002.37	2006.61	2008.8	2007.87	2007.71
2002.63	2006.41	2008.44	2008.62	2008.08
2002.59	2006.31	2008.44	2008.82	2008.78
2002.42	2005.5	2007.64	2008.81	2009
2002.99	2005.99	2008.41	2009.05	2009.85
2002.77	2004.43	2008.42	2008.92	2009.34
2002.64	2005.53	2008.53	2008.14	2009.56
2003.2	2005.4	2007.98	2008.45	2009.44
2003.46	2006.76	2008.24	2008.53	2009.72
2002.9	2006.16	2007.75	2007.93	2009
2003.37	2006.52	2007.65	2008.26	2009.29
2002.5	2005.37	2007.62	2008.04	2009.26
2003.19	2005.55	2007.51	2007.51	2009.11
2003.02	2006.74	2007.17	2007.85	2009.29
2002.85	2006.89	2007.32	2007.67	2009.65
2002.45	2005.86	2007.31	2007.1	2008.86
2002.3	2006.12	2006.28	2007.62	2009.59
2003.01	2005.92	2007.24	2007.58	2009.51
2002.69	2005.76	2007.07	2007.53	2009.53
2002.76	2006.27	2006.67	2007.58	2009.3
2002.76	2006.15	2007.62	2008.03	2008.67
2002.93	2005.4	2007.49	2008.48	2008.25
2002.11	2004.35	2006.71	2008.16	2008.1
2002.77	2004.53	2007.29	2009.29	2008.23
2003.11	2004.11	2007.76	2008.34	2010.22
2002.61	2004.78	2007.72	2007.78	2009.7
2002.01	2003.65	2007.54	2007.42	2008.06
2002.72	2004.02	2007.3	2007.71	2008.43
2002.6	2004.02	2007.13	2007.42	2007.92
2002.93	2003.87	2007.77	2007.08	2008.3
2003.13	2004.69	2007.86	2007.19	2008.69
2002.53	2005.69	2007.58	2007.16	2008.46
2002.86	2005.7	2007.54	2008.22	2008.33
2003.07	2005.75	2008.36	2007.7	2009.06
2002.67	2005.5	2008.16	2008.8	2007.67
2003.2	2005.44	2008.1	2008.02	2008.62
2003.21	2005.95	2008.08	2007.54	2007.71
2003.19	2006.45	2008	2006.8	2007.14
2003.03	2006.92	2007.16	2007.34	2009.2
2003.07	2006.31	2007.17	2008.02	2009.23
2002.26	2004.26	2006.31	2007.31	2008.51
2003.39	2006.15	2006.19	2008.27	2009.53
2003.59	2005.96	2006.33	2008.33	2009.2
2003.7	2007.89	2006.13	2008.1	2009.02
2003.93	2007.49	2006.51	2008.17	2009.21
2002.55	2007.51	2007.04	2008.19	2009.49
2002.78	2007.82	2007.56	2008.66	2009.14
2002.22	2006.27	2006.28	2008.46	2009.31
2002.66	2006.88	2006.47	2008.62	2009.01
2002.52	2006.45	2007.75	2008.11	2008.87
2003.23	2007.41	2007.5	2007.64	2009.24
2002.58	2006.83	2006.19	2007.94	2010.03
2003.11	2006.88	2007.12	2008.23	2009.96
2002.36	2006.58	2007.4	2007.78	2008.97
2002.9	2007.73	2007.71	2007.73	2007.3
2002.16	2007.91	2007.54	2007.1	2008.6
2002.66	2007.28	2008.6	2007.53	2008.89
2002.34	2005.17	2007.83	2007.72	2008.46
2002.68	2004.97	2008.28	2007.5	2007.27
2002.8	2005.53	2008.3	2008.28	2007.29
2002.86	2006.61	2007.62	2008.28	2007.25
2002.88	2005.56	2007.48	2008.03	2007.4
2003.3	2005.91	2007.57	2008.81	2006.56
2003.19	2006.76	2008.23	2009.12	2006.81
2002.62	2006.34	2008.68	2009.11	2008.09
2003.45	2006.89	2008.74	2009	2009.59
2003.54	2006.55	2008.46	2008.91	2009.45
2003.94	2006.85	2007.84	2009.02	2010.01
2003.29	2007.57	2007.47	2008.65	2010.28
2003.77	2007.74	2007.92	2009.05	2010.74
2003.24	2007.8	2007.57	2008.95	2009.88
2003.24	2007.77	2006.93	2008.87	2007.5
2002.72	2006.69	2007.14	2008.66	2009.18
2002.77	2006.39	2007.04	2008.69	2009.74
2002.94	2007.59	2006.46	2008.58	2009.99
2002.97	2006.65	2006.6	2008.33	2009.79
2002.88	2007.18	2007.6	2009.02	2010.05
2002.63	2007.03	2006.96	2007.74	2009.22
2002.78	2006.93	2006.99	2007.94	2008.81
2002.65	2007.15	2008.29	2007.63	2008.89
2003.47	2007.5	2008.54	2008.1	2008.44
2003.25	2005.99	2007.47	2007.32	2008.77
2003.61	2005.41	2007.99	2008.04	2008.75
2004.17	2004.73	2008.07	2008.26	2009.06
2003.71	2007.46	2007.46	2007.64	2008.83
2003.41	2005.89	2006.85	2008.45	2009.13
2003.39	2005.42	2006.77	2008	2009.06
2003.55	2006.97	2006.91	2008.11	2008.5
2003.35	2006.71	2006.39	2008.43	2008.42
2004.86	2007.99	2007.7	2008.58	2009.45
2004.66	2005.74	2007.37	2009.24	2009.22
2004.26	2006.38	2007.81	2009.41	2008.86
2004.23	2006.14	2007.84	2009.09	2008.64
2003.68	2005.67	2007.47	2008.78	2007.29
2003.88	2006.6	2007.99	2009.27	2008.76
2004.28	2005.68	2007.88	2008.49	2009.5
2003.68	2006.46	2007.5	2008.77	2009.45
2003.71	2006.78	2006.96	2008.87	2009.45
2003.22	2007.17	2007.09	2009	2009.3
2004.3	2007.63	2008.1	2008.31	2009.13
2003.58	2006.21	2007	2008.3	2007.87
2003.94	2007.75	2007.13	2008.45	2008.15
2004.16	2007.25	2007.57	2008.38	2007.78
2003.86	2007.07	2007.2	2008.59	2008.19
2004.45	2006.38	2007.05	2008.48	2008.93
2004.05	2006.16	2006.85	2008.32	2009.09
2003.55	2005.4	2008.52	2008.14	2008.76
2004.87	2006.3	2007.71	2008.27	2008.74
2004.56	2006.65	2008.59	2008.7	2008.91
2004.25	2008.39	2008.31	2008.52	2008.8
2003.85	2007.83	2008.4	2008.84	2008.77
2003.94	2004.7	2007.9	2008.49	2008.97
2003.45	2006.48	2007.92	2007.5	2008.63
2003.4	2006.19	2007.89	2008.23	2009.45
2004.29	2006.66	2007.52	2008.2	2009.69
2004.25	2007.11	2007.46	2008.19	2009.85
2003.84	2005.61	2007.77	2008.58	2009.86
2004	2005.15	2008.05	2008.22	2009.25
2003.81	2007.81	2006.91	2008.22	2008.27
2003.26	2007.28	2007.09	2008.04	2007.55
2003.23	2007.68	2006.62	2008.16	2007.81
2002.88	2006.4	2007.22	2008.06	2007.63
2002.67	2006.95	2007.37	2008.35	2007.56
2002.51	2007.15	2008.36	2008.58	2007.61
2002.83	2007.46	2007.28	2008.35	2007.96
2002.51	2007.95	2007.11	2007.65	2007.18
2002.57	2006.03	2008.18	2008.14	2008.83
2002.09	2006.36	2007.33	2007.45	2007.38
2002.41	2007.09	2007.45	2008.8	2008.22
2002.04	2006.45	2007.54	2009.03	2008.24
2002.32	2005.95	2007.98	2008.31	2007.07
2002.29	2006.76	2008.04	2008.34	2008.47
2002.88	2005.99	2006.99	2008.21	2008.57
2002.64	2006.47	2007.45	2008.41	2008.72
2002.59	2005.85	2007.59	2007.73	2008.74
2003	2006.54	2007.99	2008.53	2009.05
2002.64	2007.09	2007.17	2008.31	2010.06
2002.26	2006.24	2007.95	2008.81	2009.37
2002.52	2005.03	2009.13	2008.38	2009.18
2001.98	2004.39	2008.01	2007.98	2009.41
2001.78	2005.52	2007.83	2007.6	2009.66
2002.23	2005.99	2007.13	2007.42	2009.23
2002.54	2006.6	2006.93	2007.47	2009.5
2002.46	2007.03	2007.49	2007.5	2009.42
2002.95	2007.95	2007.57	2007.61	2009.61
2003.27	2007.59	2008.63	2007.48	2008.95
2003.26	2006.99	2008.02	2007.24	2008.14
2003.76	2006.94	2008.43	2007.53	2008.43
2003.86	2008.05	2008.4	2007.6	2009.31
2003.93	2006.39	2008.48	2007.9	2008
2003.18	2005.26	2007.51	2007.48	2008.32
2003.02	2005.85	2007.49	2007.34	2008.41
2002.3	2005.92	2008	2007.71	2009.17
2003.68	2006.19	2008.29	2007.6	2008.58
2003.04	2007.32	2007.9	2007.84	2008.51
2003.35	2006.22	2008.78	2008.56	2008.34
2003.39	2006.41	2008.42	2008.07	2007.76
2002.69	2005.76	2008.94	2007.51	2008.03
2003.14	2006.29	2009.01	2008.58	2007.99
2003.32	2005.13	2008.87	2009.18	2007.7
2003.58	2004.31	2007.57	2008.96	2006.3
2003.68	2005.83	2008.49	2008.54	2006.99
2003.78	2005.07	2007.48	2008.12	2008.01
2003.96	2006.14	2007.2	2008.5	2007.15
2002.89	2005.89	2007.52	2007.42	2006.84
2003.42	2006.7	2007.98	2007.77	2007.05
2003.27	2006.9	2007.73	2008.18	2007.33
2003.45	2006.36	2007.59	2008.59	2008.25
2003.6	2006.16	2007.78	2008.19	2008.22
2002.83	2006.27	2007.19	2007.03	2007.38
2002.87	2005.46	2007.62	2006.58	2007.27
2002.76	2005.62	2007.98	2006.59	2007.52
2002.68	2005.34	2007.73	2007.01	2008.33
2003.19	2005.48	2007.77	2006.74	2008.46
2003.82	2005.58	2007.59	2007.13	2008.3
2003.4	2006.11	2007.69	2007.48	2008.34
2003.39	2006.43	2008.32	2006.81	2008.17
2003.01	2006.54	2008.21	2006.14	2008.83
2003.72	2006.23	2007.72	2007.16	2008.44
2003.3	2005.12	2008.26	2006.42	2007.89
2003.98	2005.98	2008.22	2006.62	2009.22
2003.48	2006.67	2007.58	2006.37	2009.11
2003.8	2005.88	2007.55	2006.71	2009.15
2002.86	2005.66	2007.61	2006.46	2009.07
2002.47	2005.41	2007.16	2007.15	2008.18
2002.83	2006.95	2006.87	2007.15	2008.05
2003.01	2006.61	2006.61	2007.15	2008.17
2002.73	2005.96	2007.16	2006.56	2008.28
2003	2005.05	2007.02	2007.08	2008.11
2003.73	2006.65	2006.5	2007.69	2008.83
2003.48	2004.96	2005.22	2008.17	2009.04
2003.45	2006.3	2006.89	2007.78	2009.23
2003.09	2007.41	2006.41	2007.27	2008.13
2003.06	2004.94	2006.99	2006.88	2007.41
2003.29	2005.72	2007.53	2007.33	2006.24
2003.18	2008.07	2007.08	2007.7	2007.65
2002.37	2006.62	2006.3	2006.61	2005.13
2002.38	2006.52	2006.67	2006.76	2008.7
2003.28	2006.06	2007.19	2008.28	2009.62
2002.6	2005.88	2007.04	2007.68	2009.63
2002.99	2005.85	2007.19	2007.65	2007.74
2003.17	2005.87	2006.72	2008.38	2007.22
2003.75	2006.27	2006.95	2008.72	2007.12
2003.34	2005.25	2008.11	2008.31	2007.82
2002.32	2004.12	2007.93	2007.97	2008.7
2002.49	2005.53	2008.25	2007.46	2009.38
2003.04	2006.27	2007.87	2008.19	2009.47
2002.8	2005.96	2007.81	2008.04	2009.09
2002.9	2007.32	2008.4	2007.66	2008.39
2002.02	2006.76	2006.95	2007.21	2007.82
2002.4	2006.01	2008.33	2007.54	2008.28
2002.14	2006.38	2007.33	2008.11	2009.16
2002.73	2006.68	2007.73	2007.86	2009.45
2003.02	2008.43	2008.09	2008.55	2009.37
2003.08	2007.28	2007.27	2008.1	2009.11
2002.88	2006.19	2007.58	2007.71	2010.17
2002.77	2006.07	2007.52	2008.42	2009.89
2002.74	2006.36	2008.26	2008.55	2009.87
2002.36	2006.11	2007.99	2008.65	2009.25
2003.16	2006.25	2007.61	2007.98	2009.34
2003.76	2007.23	2008.02	2008.65	2009.34
2003.8	2007.15	2008.05	2008.43	2009.94
2003.95	2005.85	2007.87	2008.36	2009.4
2004.03	2005.46	2008.47	2007.86	2008.56
2003.88	2006.61	2007.77	2008.12	2009.86
2003.55	2006.5	2008.02	2007.97	2009.53
2004.09	2006.41	2008.49	2007.91	2010
2004.17	2006.38	2008.16	2008.57	2009.72
2004.21	2006.73	2007.68	2008.48	2009.79
2003.97	2005.7	2007.37	2008.55	2009.83
2004.21	2006.96	2007.2	2008.63	2010.16
2003.92	2007.24	2007.06	2008.19	2009.68
2003.95	2006.23	2007.16	2008.04	2009.28
2004.27	2006.14	2007.34	2007.67	2009.83
2003.9	2005.91	2007.01	2007.61	2009.91
2004.5	2007.15	2007.14	2007.98	2010.14
2004.35	2006.37	2007.31	2007.8	2009.45
2003.4	2006.98	2007.59	2007.79	2009.01
2002.96	2006.77	2006.65	2007.26	2008.64
2003.22	2007.34	2007.6	2007.57	2009.01
2003.17	2007.17	2007.07	2007.95	2008.44
2002.47	2006.3	2006.79	2007.76	2008.56
2003.07	2005.9	2006.88	2007.8	2007.04
2001.46	2005.8	2007.17	2007.77	2007.41
2001.26	2005.31	2007.15	2008.25	2006.92
2001.9	2004.96	2007.97	2008.49	2006.62
2001.68	2005.68	2008.1	2008.9	2008.63
2002.38	2005.23	2007.23	2008.43	2008.83
2002.25	2007.06	2007.34	2008.09	2009.2
2002.58	2006.75	2008.27	2008.65	2009.42
2002.3	2005.94	2006.97	2008.5	2009.63
2002.24	2006.16	2007.61	2008.44	2009.3
2003.07	2005.88	2007.52	2008.27	2008.87
2002.79	2006.73	2007.51	2008.65	2009.09
2002.9	2005.46	2008.16	2008.56	2008.98
2003.04	2005.79	2008.45	2008.25	2009.15
2002.98	2004.51	2008.11	2007.51	2008.28
2002.8	2005.02	2008.41	2007.02	2008.39
2002.79	2006.25	2008.54	2007.92	2007.65
2002.66	2006.31	2008.54	2007.5	2008.91
2003.5	2005.94	2008.87	2008.31	2009.04
2003.44	2005.56	2008.76	2007.93	2008.94
2003.19	2006.21	2008.92	2007.25	2009.7
2003.51	2005.12	2008.39	2006.96	2009.82
2003.33	2005.34	2008.36	2007.48	2009.25
2003.64	2005.79	2008.28	2007.67	2009.89
2002.72	2004.41	2008.2	2007.68	2009.27
2002.99	2006.65	2007.98	2008.31	2009.56
2003.59	2005.85	2007.41	2007.49	2008.94
2003.41	2005.96	2008.04	2007.56	2008.34
2003.09	2006.84	2007.02	2007.12	2008.46
2003.31	2007.97	2006.77	2007.62	2008.79
2002.8	2006.79	2006.72	2007.17	2008.83
2002.36	2005.91	2006.66	2007.77	2007.88
2002.75	2005.88	2006.59	2007.69	2006.96
2002.93	2005.88	2006.74	2008.65	2008.38
2003.26	2006.56	2007.26	2008.67	2008.71
2002.98	2006.02	2007.49	2008.05	2008.41
2003.15	2007.14	2007.44	2008.04	2007.39
2003.31	2006.81	2007.51	2008.8	2008.49
2002.78	2007.58	2006.29	2008.39	2007.38
2002.96	2007.44	2006.4	2008.09	2008.49
2003.25	2005.53	2007.37	2007.92	2008.92
2002.9	2005.78	2007.3	2007.38	2008.61
2003.27	2006.89	2006.96	2007.27	2008
2002.81	2007.5	2007.72	2006.89	2008.28
2003.14	2007.34	2007.96	2007.17	2009.29
2003.21	2007.3	2008.04	2007.62	2009.02
2003.38	2006.94	2007.52	2007.63	2009.86
2003.37	2005.58	2007.66	2007.9	2009.89
2003.76	2007.84	2008.11	2008.02	2009.67
2003.79	2007.97	2007.78	2007.72	2009.8
2003.26	2007.45	2007.51	2007.87	2009.71
2004	2007.91	2007.18	2008.31	2009.54
2003.39	2005.49	2006.62	2008	2008.77
2003.27	2006.06	2007.64	2007.97	2008.5
2003.28	2006.33	2007.28	2008.29	2008.66
2003.12	2005.52	2006.31	2007.78	2009.04
2002.44	2005.52	2006.82	2007.59	2008.38
2002.7	2007.22	2005.75	2008.25	2008.15
2002.51	2007.77	2006.33	2007.18	2007.73
2002.96	2007.27	2006.56	2008.09	2007.68
2002.3	2006.2	2005.29	2007.99	2006.46
2003.2	2005.98	2005.2	2007.86	2006.69
2003.44	2005.92	2005.54	2007.75	2006.13
2003.48	2006.07	2006.07	2007.06	2006.78
2002.99	2005.68	2006.24	2007.81	2005.76
2002.97	2006.82	2006.81	2008.06	2006.57
2002.58	2006.96	2007.34	2008.72	2006.66
2003.5	2006.98	2007.21	2008.15	2006.29
2003.26	2005.65	2007.49	2008.05	2007.83
2003.47	2005.97	2005.86	2007.96	2007.92
2003.42	2003.63	2005.59	2007.24	2008.05
2003.46	2005.89	2005.97	2007.6	2008.1
2003.28	2006.29	2005.89	2007.07	2008.39
2003.23	2006.26	2006.44	2007.7	2008.3
2003.94	2006.04	2007.56	2007.52	2006.57
2004.2	2007.27	2007.18	2007.71	2006.59
2003.42	2004.86	2007.45	2007.28	2007.87
2003.28	2005.71	2006.62	2006.96	2006.86
2004.04	2006.28	2006.46	2007.56	2007.33
2004.41	2005.99	2006.71	2007.15	2008.82
2004.11	2006.94	2007.31	2007.82	2008.22
2004.61	2007.37	2007.86	2008.54	2008.84
2004.16	2006.3	2008.03	2008.05	2009.13
2004.34	2006.76	2007.91	2007.71	2008.55
2004.32	2007.49	2008.04	2007.68	2008.39
2004.03	2006.87	2007.62	2008.21	2008.17
2003.04	2004.98	2007.52	2007.81	2007.59
2003.24	2004.77	2007.12	2007.76	2007.44
2003.41	2004.93	2007.56	2007.37	2006.83
2003.74	2005.42	2007.62	2008.1	2007.11
2003.44	2005	2008.45	2008.03	2007.45
2002.52	2005.31	2007.62	2007.8	2007.08
2002.71	2005.44	2007.71	2008.12	2007.64
2002.63	2005.21	2006.72	2007.85	2005.65
2003.09	2006.46	2007.35	2007.96	2006.81
2002.42	2007.49	2007.83	2007.29	2008.67
2002.2	2005.3	2007.64	2007.17	2008.56
2001.85	2005.18	2006.66	2007.15	2009.08
2000.94	2003.87	2006.5	2007.29	2007.6
2002.13	2006.61	2007.02	2007.88	2009.97
2001.91	2004.86	2006.69	2007.05	2008.48
2001.47	2005.49	2007.04	2007.17	2009.53
2001.79	2006.03	2007.87	2007.91	2010.56
2001.98	2005.57	2007.46	2008.43	2010.34
2002.54	2006.34	2008.07	2008.2	2010.33
2002.35	2005.16	2007.4	2007.67	2009.57
2002.7	2004.25	2007.75	2008.37	2009.52
2002.68	2005.23	2007.42	2008.24	2009.88
2002.24	2005.13	2007.29	2008.26	2010.02
2002.54	2004.92	2007.73	2008.7	2009.73
2002.24	2005.07	2007.56	2008	2007.41
2001.63	2005.21	2007.16	2008.76	2007.32
2001.58	2004.93	2006.91	2008.6	2007.11
2001.59	2004.85	2007.62	2009.07	2006.66
2002.39	2005.54	2007.8	2008.28	2006.16
2002.27	2004.76	2007.44	2008.92	2006.78
2002.31	2005.22	2007.99	2008.3	2007.13
2002.08	2003.88	2007.85	2007.9	2006.89
2001.81	2003.97	2007	2008.03	2006.33
2000.48	2003.99	2006.49	2007.31	2006.75
2000.2	2005.32	2007.08	2006.41	2007.22
2001.31	2003.05	2007.43	2006.86	2007.94
2001.31	2004.55	2007.48	2006.86	2007.98
2001.59	2005.74	2007.58	2006.52	2008.16
2002.21	2004.95	2007.13	2006.48	2007.77
2002.86	2004.62	2007.37	2006.47	2007.97
2001.6	2003.27	2005.74	2005.31	2007.02
2001.57	2005.55	2005.69	2005.45	2007.56
2001.37	2003.95	2005.07	2006.25	2007.79
2001.56	2003.52	2005.09	2006.22	2007.64
2002.51	2003.89	2005.7	2006.53	2007.94
2002.74	2005.03	2006.34	2007.13	2007.78
2003.39	2005.95	2007.47	2007.15	2007.83
2003.32	2006.44	2007.26	2006.64	2008.14
2003.4	2006.77	2007.19	2007.35	2007.71
2003.49	2005.79	2006.76	2007.84	2007.91
2003.39	2005.86	2006.52	2006.75	2006.64
2003.19	2005.73	2006.51	2006.65	2007.82
2003.42	2007.27	2006.3	2006.56	2008.1
2003.39	2007.21	2007.44	2006.8	2007.68
2003.6	2006.87	2006.41	2007.24	2007.38
2003.86	2005.92	2006.86	2007.08	2006.31
2003.99	2005.8	2006.7	2006.84	2006.79
2003.75	2005.48	2007.83	2007.09	2007.26
2002.99	2004.91	2006.9	2006.58	2007.58
2002.32	2005.49	2006.42	2006.41	2007.37
2002.8	2006.51	2006.73	2007.03	2007.4
2004.08	2006.72	2008.66	2007.19	2007.07
2003.94	2005.33	2006.45	2007.35	2007
2004.33	2004.82	2008.52	2007.97	2007.3
2003.06	2003.99	2007.38	2007.14	2006.59
2002.83	2003.47	2006.69	2007.1	2007.2
2002.62	2005.72	2006.3	2007.29	2007.24
2002.32	2005.17	2005.73	2006.81	2008.06
2002.8	2005.27	2005.81	2007.27	2008.57
2003	2006.15	2006.04	2007.53	2008.93
2003.61	2004.86	2008.62	2007.29	2009.17
2002.98	2006.34	2007.55	2007.69	2008.76
2002.73	2004.25	2007.67	2007.13	2008.43
2003.16	2004.07	2007.89	2006.84	2009.06
2003.1	2004.73	2007.33	2007.54	2008.89
2003.33	2006.56	2008.23	2007.76	2008.73
2004.68	2006.74	2008.02	2008.39	2009.4
2004.94	2006.71	2008.22	2007.87	2010.05
2003.93	2007.03	2007.78	2008.34	2010.26
2003.88	2006.12	2008.5	2008.42	2010.12
2003.61	2005.53	2008.06	2007.55	2010.17
2003.53	2004.75	2008.86	2007.42	2009.97
2003.3	2004.94	2008.91	2007.27	2008.5
2003.22	2006.36	2008.97	2006.89	2009.34
2003.12	2006.89	2008.43	2007.96	2009.32
2003.33	2007.62	2008.6	2007.25	2010.19
2002.97	2005.09	2008.6	2007.24	2009.8
2003.38	2006.53	2008.57	2008.2	2009.77
2003.62	2007.02	2008.64	2008.25	2009.41
2004.25	2006.59	2007.65	2008.05	2009.35
2003.83	2005.51	2008.16	2008	2008.82
2003.82	2005.91	2008.51	2007.44	2009.86
2003.03	2006.22	2007.58	2007.1	2009.66
2003.78	2007.01	2007.49	2007.51	2009.64
2003.41	2005.31	2006.96	2007.51	2008.58
2003.23	2005.66	2007.05	2007.46	2008.77
2002.31	2004.78	2006.92	2007.67	2008.7
2002.35	2005.26	2006.27	2007.14	2009
2002.48	2005.53	2006.06	2007.44	2009.31
2002.61	2005.72	2006.8	2008.49	2009.3
2003.12	2005.34	2006.94	2008.24	2008.64
2002.75	2005.74	2007.2	2008.17	2007.27
2002.86	2004.18	2006.85	2008.09	2007.83
2002.53	2004.33	2007.34	2007.95	2008.97
2002.01	2004.02	2006.54	2007.13	2008.08
2002.78	2004.5	2007.03	2006.58	2009.26
2002.87	2003.45	2006.99	2007.55	2009.45
2003.01	2005.55	2006.76	2007.29	2009.08
2003.26	2006.31	2007.05	2007.42	2009.11
2003.53	2006.1	2007.51	2007.58	2009.06
2003.14	2006.58	2006.65	2007.28	2009.18
2002.65	2004.33	2006.63	2007.02	2009.18
2001.95	2005.66	2005.86	2007.17	2009
2002.31	2007.05	2007.37	2006.9	2008.32
2001.91	2006.37	2007.09	2006.5	2007.99
2002.25	2006.16	2005.99	2007.3	2008.24
2002.43	2006.52	2006.61	2007.44	2008.47
2002.6	2005.87	2006.88	2007.72	2008.82
2003.19	2006.1	2007.06	2008.14	2009.3
2003	2006.14	2007.34	2007.83	2009.42
2003.38	2006.14	2007.43	2007.67	2010.84
2003.63	2007.37	2007.4	2008.77	2010.87
2003.73	2005.35	2007.87	2008.16	2009.06
2003.88	2006.36	2007.78	2008.87	2008.82
2003.51	2007.01	2007.63	2008.86	2009.83
2003.29	2006.7	2007.9	2008.91	2009.95
2003.08	2006.88	2007.59	2008.11	2009.24
2003.24	2005.9	2008.27	2008.42	2009.5
2003.23	2005.98	2008.26	2008.05	2008.78
2003.3	2006.89	2008.48	2008.64	2008.89
2003.12	2006.35	2008.06	2008.6	2008.97
2002.88	2005.78	2008.05	2008.49	2008.98
2002.96	2005.47	2007.61	2007.36	2006.77
2002.89	2005.48	2007.89	2008.07	2008.33
2002.11	2005.96	2006.24	2007.82	2007.19
2002.3	2005.75	2006.62	2007.86	2007.28
2002.31	2004.17	2007.26	2008.55	2008.3
2002.33	2006.18	2007.07	2007.93	2008.53
2002.64	2005.91	2007.14	2008.51	2008.24
2002.28	2005.79	2006.47	2008.93	2009.32
2002.13	2004.63	2007.48	2008.35	2009.34
2002.4	2005.03	2007.49	2008.28	2009.86
2002.78	2005.32	2007.77	2007.99	2010.44
2002.98	2006.44	2009.28	2008.85	2010.55
2003.5	2007.46	2009.74	2008.71	2009.64
2003.49	2007.41	2009.31	2008.76	2009.7
2003.29	2008.53	2008.51	2008.17	2009.12
2003.22	2006.51	2007.43	2007.94	2009.65
2002.78	2006.23	2008.78	2008.31	2008.81
2003.11	2005	2009.13	2008.13	2009.12
2002.8	2004.95	2009.07	2008.08	2009.4
2003.24	2005.26	2008.56	2008.36	2009.27
2003.32	2005.72	2008.5	2007.53	2009.25
2002.86	2005.87	2008.57	2007.58	2009.22
2003.42	2006.28	2007.38	2007.26	2008.74
2003.31	2007.08	2008.43	2007.74	2009.18
2003.86	2005.9	2007.88	2008.16	2009.4
2004.18	2006.18	2008.11	2007.59	2009.43
2003.4	2005.57	2008.12	2007.53	2009.44
2003.04	2006	2007.97	2007.5	2009.25
2002.48	2005.67	2006.66	2007.18	2008.91
2002.8	2006.64	2006.74	2007.69	2008.63
2002.7	2004.37	2007.03	2007.86	2008.62
2003.43	2006.04	2007.89	2007.9	2008.51
2003.36	2005.71	2008.17	2008.61	2008.42
2002.44	2005.43	2007.97	2007.62	2007.79
2002.59	2005.34	2008.03	2008.02	2008.6
2003.88	2006.07	2008.68	2008.57	2008.68
2004.05	2006.32	2008.58	2007.98	2007.92
2003.24	2006.56	2008.24	2008.06	2007.76
2002.87	2005.3	2007.9	2007.28	2008.01
2002.7	2005.69	2007.47	2007.59	2007.51
2002.81	2005.37	2007.85	2007.43	2007.19
2003.17	2006.5	2008.16	2008.01	2007.99
2002.96	2006.42	2008.36	2008.04	2007.01
2003.14	2006.54	2007.12	2007.46	2006.67
2003.7	2006.21	2007.26	2008.69	2007.37
2003.33	2006.83	2005.98	2007.6	2008.18
2003.84	2006.43	2006.49	2008.48	2007.69
2003.94	2004.71	2007.65	2008.33	2007.77
2003.84	2004.94	2007.37	2008.16	2007.74
2004.01	2006.17	2008.2	2008.13	2007.68
2004.06	2005.61	2006.95	2008.03	2007.62
2003.77	2004.96	2007.95	2008.16	2006.66
2003.39	2004.64	2007.22	2007.68	2006.37
2003.14	2005.2	2005.84	2007.66	2006.63
2002.65	2004.47	2006.6	2008.17	2008.54
2002.05	2005.36	2006.35	2007.23	2009.1
2001.24	2006.14	2006.72	2008.23	2009.11
2001.17	2005.99	2006.47	2008.07	2008.42
2001.5	2005.61	2006.5	2007.12	2008.07
2002.14	2004.86	2007.1	2007.61	2008.79
2002.12	2005.56	2007.13	2007.81	2009.4
2002.15	2006.82	2007.87	2008.05	2009.15
2001.81	2006.58	2008	2008.07	2008.87
2002.19	2007.68	2008.22	2008.49	2009.66
2001.99	2006.98	2008.31	2008.54	2009.4
2002.39	2006.71	2007.98	2008.06	2009.16
2003.15	2007.49	2008.33	2007.97	2010.45
2003.51	2007.86	2008.39	2008.6	2010.61
2002.66	2007.6	2007.68	2008.4	2009.32
2002.26	2005.7	2007.84	2007.12	2009.35
2002.77	2004.13	2007.77	2006.84	2008.65
2002.3	2005.91	2007.95	2007.15	2007.89
2002.38	2005.85	2007.7	2007.27	2007.67
2002.14	2005.35	2007.39	2006.88	2008.13
2001.88	2005.65	2005.83	2007.33	2007.67
2002.14	2006.07	2006.85	2007.07	2008.88
2001.71	2006.51	2006.88	2006.92	2008.62
2002.21	2003.4	2007.28	2007.22	2006.54
2002.84	2003.93	2007.32	2007.27	2008.8
2002.71	2004.93	2007.4	2007.34	2009.7
2003.37	2006.72	2007.92	2007.68	2009.8
2003.39	2005.51	2007.1	2008.32	2009.27
2003.16	2005.91	2006.99	2007.66	2006.56
2002.87	2005.8	2006.05	2008.7	2008.3
2002.96	2006.31	2006.57	2009.31	2009.38
2003.11	2006.02	2006.77	2007.71	2009.93
2002.65	2006.35	2006.62	2007.46	2010.13
2002.91	2006.22	2007.3	2007.65	2009.4
2002.87	2005.17	2007.09	2007.49	2009.45
2003.97	2005.77	2007.15	2007.46	2009.18
2003.74	2005.97	2007.18	2008.1	2009.11
2003.25	2006.55	2007.59	2007.56	2009.6
2003.66	2006.66	2007.07	2007.56	2010.1
2003.68	2005.67	2007.84	2007.42	2010.21
2003.43	2005.13	2008.17	2007.46	2009.73
2002.7	2006.23	2007.8	2006.98	2009.39
2003.05	2006.8	2008.48	2007.77	2008.14
2003.91	2006.51	2008.4	2007.9	2009.56
2003.6	2006.68	2008.04	2008.43	2009.26
2002.89	2007.31	2007.45	2007.41	2009.06
2003.52	2007.02	2008.11	2008.11	2008.87
2003.48	2006.12	2007.76	2007.33	2008.74
[truncated: 22,005 more rows]

## Sheet: Fig2c
ID	Country	year	host_class	serovar	number_acquired_AMR_genes	fastbaps1	clonal_clade	IncA.C2_1	IncHI2_1	ARR.3	aac.3..Iia	aac.3..Iid	aac.3..IVa	aac.3..Via	aac.6...Iia	aph.3...Iia	aph.3...Ia	aph.4..Ia	aac.6...Iaa	aadA	ant.3....Ia	strA	strB	blaCMY.2	blaCMY.42	blaCTX.M.14	blaCTX.M.15	blaCTX.M.55	blaCTX.M.65	blaDHA.1	blaOXA.1	blaTEM	catA2	catB3	cmlA1	floR	dfrA12	dfrA14	dfrA_other	sul1	sul2	sul3	ere	erm.F.	erm.T.	mef.B.	mph	fosA3	lnu.F.
01_0012	Vietnam	2014	human	I 1,4,[5],12:i:-	11	4	VN2	1	.	0	0	0	0	0	0	0	0	0	1	0	0	1	1	0	0	0	0	1	0	0	0	1	1	0	0	1	0	0	0	0	1	0	0	0	0	0	0	0	0
01_0024	Vietnam	2014	human	I 1,4,[5],12:i:-	7	4	VN2	1	.	0	0	0	0	0	0	0	0	0	1	0	0	1	1	0	0	0	0	0	0	0	0	1	1	0	0	1	0	0	0	0	1	0	0	0	0	0	0	0	0
01_0048	Vietnam	2014	human	I 1,4,[5],12:i:-	11	4	VN2	1	.	0	0	0	0	0	0	0	0	0	1	0	0	1	1	0	0	0	0	1	0	0	0	1	1	0	0	1	0	0	0	0	1	0	0	0	0	0	0	0	0
01_0052	Vietnam	2014	human	Typhimurium	11	1	VN4	1	.	0	0	1	0	0	0	0	0	0	1	0	0	1	1	0	0	0	0	0	0	0	0	1	0	0	0	1	0	0	0	0	1	0	0	0	0	0	1	0	0
01_0057	Vietnam	2014	human	I 1,4,[5],12:i:-	8	3	VN1	.	.	0	0	0	0	0	0	0	0	0	1	0	0	1	1	0	0	0	0	0	0	0	0	1	0	0	0	1	0	0	0	0	1	0	0	0	0	0	0	0	0
01_0063	Vietnam	2014	human	Typhimurium	12	1	VN4	1	.	0	0	1	0	0	0	0	0	0	1	0	0	1	1	0	0	0	0	0	0	0	0	1	0	0	0	1	0	0	0	0	1	0	1	1	0	0	1	0	0
01_0067	Vietnam	2014	human	I 1,4,[5],12:i:-	11	4	VN2	1	.	0	0	0	0	0	0	0	0	0	1	0	0	1	1	0	0	0	0	1	0	0	0	1	1	0	0	1	0	0	0	0	1	0	0	0	0	0	0	0	0
01_0119	Vietnam	2014	human	I 1,4,[5],12:i:-	12	4	VN2	1	.	0	0	1	0	0	0	0	0	0	1	0	0	1	1	0	0	0	0	1	0	0	0	1	1	0	0	1	0	0	0	0	1	0	0	0	0	0	0	0	0
01_0158	Vietnam	2014	human	Typhimurium	11	1	VN4	1	.	0	0	1	0	0	0	0	0	0	1	0	0	1	1	0	0	0	0	0	0	0	0	1	0	0	0	1	0	0	0	0	1	0	0	0	0	0	1	0	0
01_0186	Vietnam	2014	human	Typhimurium	12	1	VN4	1	.	0	0	1	0	0	0	0	0	0	1	0	0	1	1	0	0	0	0	0	0	0	0	1	0	0	0	1	0	0	0	0	1	0	1	1	0	0	1	0	0
01_0204	Vietnam	2014	human	I 1,4,[5],12:i:-	9	4	VN2	1	.	0	0	0	0	0	0	0	0	0	1	0	0	1	1	0	0	0	0	0	0	0	0	1	0	0	0	1	0	0	0	0	1	0	0	0	0	0	0	0	0
01_0254	Vietnam	2014	human	I 1,4,[5],12:i:-	10	4	VN2	1	.	0	0	0	0	0	0	0	0	0	1	0	0	1	1	0	0	0	0	1	0	0	0	1	1	0	0	1	0	0	0	0	1	0	0	0	0	0	0	0	0
01_0271	Vietnam	2014	human	I 1,4,[5],12:i:-	5	3	VN1	.	.	0	0	0	0	0	0	0	0	0	1	0	0	1	1	0	0	0	0	0	0	0	0	1	0	0	0	0	0	0	0	0	1	0	0	0	0	0	0	0	0
01_0273	Vietnam	2014	human	I 1,4,[5],12:i:-	10	4	VN2	1	.	0	0	1	0	0	0	0	0	0	1	0	0	1	1	0	0	0	0	1	0	0	0	1	0	0	0	1	0	0	0	0	1	0	0	0	0	0	0	0	0
01_0280	Vietnam	2014	human	I 1,4,[5],12:i:-	8	4	VN2	1	.	0	0	0	0	0	0	0	0	0	1	0	0	1	1	0	0	0	0	1	0	0	0	1	0	0	0	1	0	0	0	0	1	0	0	0	0	0	0	0	0
01_0284	Vietnam	2014	human	I 1,4,[5],12:i:-	10	3	VN1	.	1	0	0	1	0	0	0	0	1	0	1	1	0	1	1	0	0	0	0	0	0	0	0	1	0	0	0	0	1	0	0	1	0	0	0	0	0	0	0	0	0
01_0286	Vietnam	2014	human	I 1,4,[5],12:i:-	14	4	VN3	.	1	1	0	1	0	0	0	0	1	0	1	1	0	1	1	0	0	0	0	0	0	0	0	1	0	0	0	1	0	1	0	0	1	0	0	0	0	0	1	0	1
01_0287	Vietnam	2014	human	I 1,4,[5],12:i:-	9	4	VN2	1	.	0	0	0	0	0	0	0	0	0	1	0	0	1	1	0	0	0	0	1	0	0	0	1	1	0	0	1	0	0	0	0	1	0	0	0	0	0	0	0	0
01_0294	Vietnam	2014	human	I 1,4,[5],12:i:-	13	4	VN3	.	1	1	0	1	0	0	0	0	1	0	1	1	0	0	1	0	0	0	0	0	0	0	0	1	0	0	0	1	0	1	0	0	1	0	0	0	0	0	1	0	1
01_0309	Vietnam	2014	human	I 1,4,[5],12:i:-	13	4	VN3	.	1	1	0	1	0	0	0	0	1	0	1	1	0	1	1	0	0	0	0	0	0	0	0	1	0	0	0	1	0	1	0	0	1	0	0	0	0	0	0	0	1
01_0396	Vietnam	2015	human	I 1,4,[5],12:i:-	5	3	VN1	.	.	0	0	0	0	0	0	0	0	0	1	0	0	1	1	0	0	0	0	0	0	0	0	1	0	0	0	0	0	0	0	0	1	0	0	0	0	0	0	0	0
01_0410	Vietnam	2015	human	I 1,4,[5],12:i:-	11	3	VN1	.	.	0	0	1	0	0	0	0	0	0	1	1	0	0	0	0	0	0	0	0	0	0	0	0	0	0	1	1	1	0	0	0	1	1	0	0	0	1	0	0	0
01_0436	Vietnam	2015	human	I 1,4,[5],12:i:-	9	3	VN1	.	.	0	0	0	0	0	0	0	0	0	1	0	0	1	1	0	0	0	0	0	0	0	0	1	0	0	0	1	0	1	0	0	1	0	0	0	0	0	0	0	0
01_0464	Vietnam	2015	human	Typhimurium	11	1	VN4	1	.	0	0	1	0	0	0	0	0	0	1	0	0	1	1	0	0	0	0	0	0	0	0	1	0	0	0	1	0	0	0	0	1	0	0	0	0	0	1	0	0
01_0470	Vietnam	2015	human	I 1,4,[5],12:i:-	12	4	VN3	.	1	0	0	1	0	0	0	0	1	0	1	1	0	1	1	0	0	0	0	0	0	0	0	1	0	0	0	1	0	1	0	0	1	0	0	0	0	0	0	0	1
01_0481	Vietnam	2015	human	I 1,4,[5],12:i:-	11	4	VN3	.	1	0	0	1	0	0	0	0	1	0	1	1	0	0	1	0	0	0	0	0	0	0	0	1	0	0	0	1	0	1	0	0	1	0	0	0	0	0	0	0	1
01_0509	Vietnam	2015	human	Typhimurium	12	1	VN4	1	.	0	0	1	0	0	0	0	0	0	1	0	0	1	1	0	0	0	0	0	0	0	0	1	0	0	0	1	0	0	0	0	1	0	1	1	0	0	0	0	0
01_0510	Vietnam	2015	human	I 1,4,[5],12:i:-	8	3	VN1	.	.	0	0	0	0	0	0	0	0	0	1	0	0	1	1	0	0	0	0	0	0	0	0	1	0	0	0	0	0	1	0	0	1	0	0	0	0	0	0	0	0
01_0528	Vietnam	2015	human	I 1,4,[5],12:i:-	7	4	VN3	.	1	0	0	1	0	0	0	0	0	0	1	0	1	0	0	0	0	0	0	0	0	0	0	1	0	0	0	1	0	0	0	0	0	0	0	0	0	0	0	0	1
01_0534	Vietnam	2015	human	I 1,4,[5],12:i:-	10	4	VN2	1	.	0	0	0	0	0	0	0	0	0	1	0	0	1	1	0	0	0	0	1	0	0	0	1	0	0	0	1	0	0	0	0	1	0	0	0	0	0	0	0	0
01_0600	Vietnam	2015	human	Typhimurium	11	1	VN4	1	.	0	0	1	0	0	0	0	0	0	1	0	0	1	1	0	0	0	0	0	0	0	0	1	0	0	0	1	0	0	0	0	1	0	1	1	0	0	0	0	0
01_0655	Vietnam	2015	human	I 1,4,[5],12:i:-	13	4	VN2	1	.	0	0	1	0	0	1	0	0	0	1	0	0	1	0	0	0	0	0	1	0	0	0	1	1	0	0	1	0	0	0	0	1	0	0	0	1	0	0	0	0
01_0696	Vietnam	2015	human	I 1,4,[5],12:i:-	15	4	VN3	.	1	1	0	1	0	0	0	0	1	0	1	1	0	1	1	0	0	0	0	0	0	0	0	1	0	0	0	1	0	1	0	0	1	0	0	0	0	0	1	0	1
01_0721	Vietnam	2015	human	Typhimurium	12	1	VN4	1	.	0	0	1	0	0	0	0	0	0	1	0	0	1	1	0	0	0	0	0	0	0	0	1	0	0	0	1	0	0	0	0	1	0	1	1	0	0	0	0	0
01_0742	Vietnam	2015	human	I 1,4,[5],12:i:-	10	4	VN2	1	.	0	0	0	0	0	0	0	0	0	1	0	0	1	1	0	0	0	0	1	0	0	0	1	1	0	0	1	0	0	0	0	1	0	0	0	0	0	0	0	0
01_0753	Vietnam	2015	human	I 1,4,[5],12:i:-	12	4	VN2	1	.	0	0	1	0	0	0	0	0	0	1	0	0	1	1	0	0	0	0	1	0	0	0	1	1	0	0	1	0	0	0	0	1	0	0	0	0	0	0	0	0
01_0792	Vietnam	2015	human	I 1,4,[5],12:i:-	8	3	VN1	.	.	0	0	0	0	0	0	0	0	0	1	0	0	1	1	0	0	0	0	0	0	0	0	1	0	0	0	1	0	1	0	0	1	0	0	0	0	0	0	0	0
01_0835	Vietnam	2015	human	I 1,4,[5],12:i:-	12	4	VN3	.	.	0	0	1	0	0	0	0	0	0	1	1	0	0	1	0	1	0	0	0	0	0	0	1	1	0	0	1	0	1	0	0	1	0	0	0	0	0	0	0	1
01_0849	Vietnam	2015	human	I 1,4,[5],12:i:-	14	4	VN3	.	1	1	0	1	0	0	0	0	1	0	1	1	0	0	1	0	0	0	0	0	0	0	0	1	1	0	0	1	0	1	0	0	1	0	0	0	0	0	1	0	1
01_0906	Vietnam	2016	human	I 1,4,[5],12:i:-	8	3	VN1	.	.	0	0	0	0	0	0	0	0	0	1	0	0	1	1	0	0	0	0	0	0	0	0	1	0	0	0	1	0	1	0	0	1	0	0	0	0	0	0	0	0
01_0934	Vietnam	2016	human	I 1,4,[5],12:i:-	11	4	VN2	1	.	0	0	0	0	0	0	0	0	0	1	0	0	1	1	0	0	0	0	1	0	0	0	1	1	0	0	1	0	0	0	0	1	0	0	0	0	0	0	0	0
01_0936	Vietnam	2016	human	I 1,4,[5],12:i:-	14	1	VN4	1	.	0	0	1	0	0	0	0	0	0	1	1	0	1	1	0	0	0	0	0	0	0	0	1	0	0	0	1	1	0	0	0	1	0	0	0	0	0	1	0	1
02_0005	Vietnam	2014	human	I 1,4,[5],12:i:-	9	4	VN2	1	.	0	0	0	0	0	0	0	0	0	1	0	0	1	1	0	0	0	0	1	0	0	0	1	1	0	0	1	0	0	0	0	1	0	0	0	0	0	0	0	0
02_0011	Vietnam	2014	human	I 1,4,[5],12:i:-	5	3	VN1	.	.	0	0	0	0	0	0	0	0	0	1	0	0	1	1	0	0	0	0	0	0	0	0	1	0	0	0	0	0	0	0	0	1	0	0	0	0	0	0	0	0
02_0030	Vietnam	2015	human	I 1,4,[5],12:i:-	11	4	VN2	1	.	0	0	1	0	0	0	0	0	0	1	0	0	1	1	0	0	0	0	1	0	0	0	1	0	0	0	1	0	0	0	0	1	0	0	0	0	0	0	0	0
02_0040	Vietnam	2015	human	I 1,4,[5],12:i:-	13	4	VN3	.	1	1	0	1	0	0	0	0	0	0	1	1	0	0	1	0	0	0	0	0	0	0	0	1	1	0	0	1	0	1	0	0	1	0	0	0	0	0	1	0	1
02_0069	Vietnam	2015	human	I 1,4,[5],12:i:-	9	4	VN2	1	.	0	0	0	0	0	0	0	0	0	1	0	0	1	1	0	0	0	0	1	0	0	0	1	1	0	0	1	0	0	0	0	1	0	0	0	0	0	0	0	0
02_1006	Vietnam	2014	human	I 1,4,[5],12:i:-	10	4	VN2	1	.	0	0	0	0	0	0	0	0	0	1	0	0	1	1	0	0	0	0	1	0	0	0	1	1	0	0	1	0	0	0	0	1	0	0	0	0	0	0	0	0
02_1023	Vietnam	2014	human	I 1,4,[5],12:i:-	11	4	VN2	1	.	0	0	1	0	0	0	0	0	0	1	0	0	1	1	0	0	0	0	1	0	0	0	1	1	0	0	1	0	0	0	0	1	0	0	0	0	0	0	0	0
02_1060	Vietnam	2014	human	Typhimurium	11	1	VN4	1	.	0	0	1	0	0	0	0	0	0	1	0	0	1	1	0	0	0	0	0	0	0	0	1	0	0	0	1	0	0	0	0	1	0	0	0	0	0	1	0	0
02_1063	Vietnam	2014	human	Typhimurium	10	1	VN4	1	.	0	0	1	0	0	0	0	0	0	1	0	0	1	1	0	0	0	0	0	0	0	0	1	0	0	0	1	0	0	0	0	1	0	0	0	0	0	1	0	0
02_1064	Vietnam	2014	human	I 1,4,[5],12:i:-	8	3	VN1	.	.	0	0	0	0	0	0	0	0	0	1	0	0	1	1	0	0	0	0	0	0	0	0	1	0	0	0	1	0	1	0	0	1	0	0	0	0	0	0	0	0
02_1071	Vietnam	2014	human	I 1,4,[5],12:i:-	9	4	VN2	1	.	0	0	0	0	0	0	0	0	0	1	0	0	1	1	0	0	0	0	1	0	0	0	1	1	0	0	1	0	0	0	0	1	0	0	0	0	0	0	0	0
02_1089	Vietnam	2014	human	I 1,4,[5],12:i:-	8	4	VN2	1	.	0	0	0	0	0	0	0	0	0	1	0	0	1	1	0	0	0	0	1	0	0	0	0	1	0	0	1	0	0	0	0	1	0	0	0	0	0	0	0	0
02_1190	Vietnam	2014	human	I 1,4,[5],12:i:-	12	4	VN3	.	1	0	0	1	0	0	0	0	1	0	1	1	0	1	1	0	0	0	0	0	0	0	0	1	0	0	0	1	0	1	0	0	1	0	0	0	0	0	0	0	1
02_1193	Vietnam	2014	human	I 1,4,[5],12:i:-	9	3	VN1	.	.	0	0	0	0	0	0	0	0	0	1	0	0	1	1	0	0	0	0	0	0	0	0	1	0	0	0	1	0	1	0	0	1	0	0	0	0	0	0	0	0
02_1206	Vietnam	2014	human	Typhimurium	13	1	VN4	1	.	0	0	1	0	0	0	0	0	0	1	0	0	1	1	0	0	0	0	0	0	0	0	1	0	0	0	1	0	0	0	0	1	0	1	1	0	0	1	0	0
02_1273	Vietnam	2015	human	I 1,4,[5],12:i:-	9	4	VN2	1	.	0	0	1	0	0	0	0	0	0	1	0	0	1	1	0	0	0	0	0	0	0	0	1	0	0	0	1	0	0	0	0	1	0	0	0	0	0	0	0	0
02_1347	Vietnam	2015	human	I 1,4,[5],12:i:-	15	4	VN3	.	1	1	0	1	0	0	0	0	1	0	1	1	0	1	1	0	0	0	0	0	0	0	0	1	0	0	0	1	0	1	0	0	1	0	0	0	0	0	1	0	1
02_1428	Vietnam	2015	human	Typhimurium	10	1	VN4	1	.	0	0	1	0	0	0	0	0	0	1	0	0	1	1	0	0	0	0	0	0	0	0	1	0	0	0	1	0	0	0	0	1	0	0	0	0	0	1	0	0
02_1439	Vietnam	2015	human	I 1,4,[5],12:i:-	10	4	VN2	1	.	0	0	0	0	0	0	0	0	0	1	0	0	1	1	0	0	0	0	0	0	0	0	1	1	0	0	1	0	0	0	0	1	0	0	0	0	0	0	0	0
02_1447	Vietnam	2015	human	I 1,4,[5],12:i:-	12	4	VN3	.	1	0	0	1	0	0	0	0	1	0	1	1	0	1	1	0	0	0	0	0	0	0	0	1	0	0	0	1	0	1	0	0	1	0	0	0	0	0	0	0	1
02_1449	Vietnam	2015	human	I 1,4,[5],12:i:-	5	4	VN3	.	.	0	0	0	0	0	0	0	0	0	1	0	0	1	1	0	0	0	0	0	0	0	0	1	0	0	0	0	0	0	0	0	1	0	0	0	0	0	0	0	0
02_1481	Vietnam	2015	human	I 1,4,[5],12:i:-	12	1	VN4	1	.	0	0	1	0	0	0	0	0	0	1	0	0	1	1	0	0	0	0	0	0	0	0	0	0	0	0	1	0	0	0	0	1	0	1	1	0	0	1	0	0
02_1489	Vietnam	2015	human	I 1,4,[5],12:i:-	11	4	VN2	1	.	0	0	0	0	0	0	0	0	0	1	0	0	1	1	0	0	0	0	1	0	0	0	1	1	0	0	1	0	0	0	0	1	0	0	0	0	0	0	0	0
02_1510	Vietnam	2015	human	I 1,4,[5],12:i:-	10	4	VN2	1	.	0	0	1	0	0	0	0	0	0	1	0	0	1	1	0	0	0	0	1	0	0	0	1	0	0	0	1	0	0	0	0	1	0	0	0	0	0	0	0	0
02_1566	Vietnam	2015	human	I 1,4,[5],12:i:-	12	4	VN3	.	1	0	0	1	0	0	0	0	1	0	1	1	0	1	1	0	0	0	0	0	0	0	0	1	0	0	0	1	0	1	0	0	1	0	0	0	0	0	0	0	1
02_1587	Vietnam	2015	human	I 1,4,[5],12:i:-	12	3	VN1	.	.	0	0	0	0	0	0	0	0	0	1	1	0	1	1	0	0	0	0	0	0	0	0	1	0	0	1	1	1	0	0	0	1	1	0	0	0	0	0	0	0
02_1636	Vietnam	2015	human	I 1,4,[5],12:i:-	12	4	VN3	.	1	1	0	1	0	0	0	0	1	0	1	1	0	0	1	0	0	0	0	0	0	0	0	1	0	0	0	1	0	1	0	0	1	0	0	0	0	0	1	0	1
02_1644	Vietnam	2015	human	I 1,4,[5],12:i:-	14	4	VN3	.	1	1	0	1	0	0	0	0	1	0	1	1	0	1	1	0	0	0	0	0	0	0	0	1	1	0	0	1	0	1	0	0	1	0	0	0	0	0	1	0	1
02_1687	Vietnam	2015	human	I 1,4,[5],12:i:-	14	4	VN2	1	1	0	0	0	1	0	0	0	0	1	1	0	0	1	1	0	0	0	0	1	0	0	0	1	0	0	0	1	0	0	1	1	1	0	0	0	0	0	0	0	0
02_1688	Vietnam	2015	human	I 1,4,[5],12:i:-	11	4	VN2	1	.	0	0	0	0	0	0	0	0	0	1	0	0	1	1	0	0	0	0	1	0	0	0	1	1	0	0	1	0	0	0	0	1	0	0	0	0	0	0	0	0
02_1701	Vietnam	2015	human	I 1,4,[5],12:i:-	8	3	VN1	.	.	0	0	0	0	0	0	0	0	0	1	0	0	1	1	0	0	0	0	0	0	0	0	1	0	0	0	1	0	1	0	0	1	0	0	0	0	0	0	0	0
02_1716	Vietnam	2015	human	I 1,4,[5],12:i:-	13	4	VN3	.	1	1	0	1	0	0	0	0	1	0	1	1	0	0	1	0	0	0	0	0	0	0	0	1	0	0	0	1	0	1	0	0	1	0	0	0	0	0	1	0	1
02_1796	Vietnam	2015	human	I 1,4,[5],12:i:-	11	4	VN2	1	.	0	0	1	0	0	0	0	0	0	1	0	0	1	1	0	0	0	0	1	0	0	0	1	1	0	0	1	0	0	0	0	1	0	0	0	0	0	0	0	0
02_1871	Vietnam	2015	human	I 1,4,[5],12:i:-	12	1	VN4	1	.	0	0	1	0	0	0	0	0	0	1	0	0	1	1	0	0	0	0	0	0	0	0	1	0	0	0	1	0	0	0	0	1	0	1	1	0	0	1	0	0
02_2011	Vietnam	2015	human	I 1,4,[5],12:i:-	11	4	VN2	1	.	0	0	1	0	0	0	0	0	0	1	0	0	1	1	0	0	0	0	1	0	0	0	1	1	0	0	1	0	0	0	0	1	0	0	0	0	0	0	0	0
02_2022	Vietnam	2015	human	I 1,4,[5],12:i:-	8	3	VN1	.	.	0	0	0	0	0	0	0	0	0	1	0	0	1	1	0	0	0	0	0	0	0	0	1	0	0	0	1	0	0	0	0	1	0	0	0	0	0	0	0	0
02_2056	Vietnam	2015	human	I 1,4,[5],12:i:-	9	3	VN1	.	.	0	0	0	0	0	0	0	0	0	1	0	0	1	1	0	0	0	0	0	0	0	0	1	0	0	0	1	0	1	0	0	1	0	0	0	0	0	0	0	0
02_2087	Vietnam	2015	human	I 1,4,[5],12:i:-	8	3	VN1	.	.	0	0	0	0	0	0	0	0	0	1	0	0	1	1	0	0	0	0	0	0	0	0	1	0	0	0	1	0	1	0	0	1	0	0	0	0	0	0	0	0
02_2103	Vietnam	2015	human	I 1,4,[5],12:i:-	8	4	VN3	.	.	0	0	0	0	0	0	0	0	0	1	0	0	1	1	0	0	0	0	0	0	0	0	1	0	0	0	1	0	1	0	0	1	0	0	0	0	0	0	0	0
02_2117	Vietnam	2015	human	I 1,4,[5],12:i:-	8	4	VN2	1	.	0	0	0	0	0	0	0	0	0	1	0	0	1	1	0	0	0	0	1	0	0	0	0	1	0	0	1	0	0	0	0	1	0	0	0	0	0	0	0	0
02_2170	Vietnam	2016	human	I 1,4,[5],12:i:-	10	4	VN2	1	.	0	0	0	0	0	0	0	0	0	1	0	0	1	1	0	0	0	0	0	0	0	0	1	1	0	0	1	0	0	0	0	1	0	0	0	0	0	0	0	0
02_2184	Vietnam	2016	human	Typhimurium	10	1	VN4	1	.	0	0	1	0	0	0	0	0	0	1	0	0	1	1	0	0	0	0	0	0	0	0	1	0	0	0	1	0	0	0	0	1	0	0	0	0	0	1	0	0
03_0029	Vietnam	2014	human	I 1,4,[5],12:i:-	10	4	VN2	1	.	0	0	0	0	0	0	0	0	0	1	0	0	1	1	0	0	0	0	1	0	0	0	1	1	0	0	1	0	0	0	0	1	0	0	0	0	0	0	0	0
03_0087	Vietnam	2014	human	I 1,4,[5],12:i:-	14	4	VN3	.	1	1	0	1	0	0	0	0	1	0	1	1	0	1	1	0	0	0	0	0	0	0	0	1	0	0	0	1	0	1	0	0	1	0	0	0	0	0	1	0	1
03_0115	Vietnam	2014	human	I 1,4,[5],12:i:-	14	4	VN3	.	1	1	0	1	0	0	0	0	1	0	1	1	0	0	1	0	0	0	0	0	0	0	0	1	1	0	0	1	0	1	0	0	1	0	0	0	0	0	1	0	1
03_0121	Vietnam	2014	human	I 1,4,[5],12:i:-	9	4	VN2	1	.	0	0	0	0	0	0	0	0	0	1	0	0	1	1	0	0	0	0	1	0	0	0	1	1	0	0	1	0	0	0	0	1	0	0	0	0	0	0	0	0
03_0122	Vietnam	2014	human	Typhimurium	5	1	VN4	.	.	0	0	0	0	0	0	0	0	0	1	0	0	1	1	0	0	0	0	0	0	0	0	1	0	0	0	0	0	0	0	0	1	0	0	0	0	0	0	0	0
03_0242	Vietnam	2015	human	I 1,4,[5],12:i:-	10	4	VN2	1	.	0	0	0	0	0	0	0	0	0	1	0	0	1	1	0	0	0	0	1	0	0	0	1	1	0	0	1	0	0	0	0	1	0	0	0	0	0	0	0	0
03_0281	Vietnam	2015	human	I 1,4,[5],12:i:-	9	3	VN1	.	.	0	0	0	0	0	0	0	0	0	1	0	0	1	1	0	0	0	0	0	0	0	0	1	0	0	0	1	0	1	0	0	1	0	0	0	0	0	0	0	0
03_0292	Vietnam	2015	human	I 1,4,[5],12:i:-	8	4	VN2	1	.	0	0	1	0	0	0	0	0	0	1	0	0	1	1	0	0	0	0	1	0	0	0	0	1	0	0	1	0	0	0	0	1	0	0	0	0	0	0	0	0
03_0294	Vietnam	2015	human	I 1,4,[5],12:i:-	8	3	VN1	.	.	0	0	0	0	0	0	0	0	0	1	0	0	1	1	0	0	0	0	0	0	0	0	1	0	0	0	1	0	1	0	0	1	0	0	0	0	0	0	0	0
03_0300	Vietnam	2015	human	I 1,4,[5],12:i:-	8	3	VN1	.	.	0	0	0	0	0	0	0	0	0	1	0	0	1	1	0	0	0	0	0	0	0	0	1	0	0	0	1	0	1	0	0	1	0	0	0	0	0	0	0	0
03_0324	Vietnam	2015	human	I 1,4,[5],12:i:-	9	4	VN3	.	.	0	0	0	0	0	0	0	0	0	1	0	0	1	1	0	0	0	0	0	0	0	0	1	0	0	0	1	0	1	0	0	1	0	0	0	0	0	0	0	0
03_0339	Vietnam	2015	human	I 1,4,[5],12:i:-	14	4	VN3	.	1	1	0	1	0	0	0	0	1	0	1	1	0	0	1	0	0	0	0	0	0	0	0	1	1	0	0	1	0	1	0	0	1	0	0	0	0	0	1	0	1
03_0443	Vietnam	2015	human	I 1,4,[5],12:i:-	9	4	VN2	1	.	0	0	0	0	0	0	0	0	0	1	0	0	1	1	0	0	0	0	1	0	0	0	1	1	0	0	0	0	0	0	0	1	0	0	0	0	0	0	0	0
03_0471	Vietnam	2015	human	I 1,4,[5],12:i:-	8	4	VN3	.	.	0	0	0	0	0	0	0	0	0	1	0	0	1	1	0	0	0	0	0	0	0	0	1	0	0	0	1	0	1	0	0	1	0	0	0	0	0	0	0	0
03_0505	Vietnam	2015	human	I 1,4,[5],12:i:-	5	4	VN3	.	.	0	0	0	0	0	0	0	0	0	1	0	0	1	1	0	0	0	0	0	0	0	0	1	0	0	0	0	0	0	0	0	1	0	0	0	0	0	0	0	0
03_0655	Vietnam	2015	human	I 1,4,[5],12:i:-	6	4	VN2	1	.	0	0	0	0	0	0	0	0	0	1	0	0	1	1	0	0	0	0	0	0	0	0	1	0	0	0	1	0	0	0	0	1	0	0	0	0	0	0	0	0
03_0667	Vietnam	2015	human	I 1,4,[5],12:i:-	9	4	VN2	1	.	0	0	0	0	0	0	0	0	0	1	0	0	1	1	0	0	0	0	0	0	0	0	1	1	0	0	1	0	0	0	0	1	0	0	0	0	0	0	0	0
03_0726	Vietnam	2015	human	I 1,4,[5],12:i:-	8	3	VN1	.	.	0	0	0	0	0	0	0	0	0	1	0	0	1	1	0	0	0	0	0	0	0	0	1	0	0	0	1	0	1	0	0	1	0	0	0	0	0	0	0	0
03_0758	Vietnam	2015	human	I 1,4,[5],12:i:-	14	4	VN3	.	1	1	0	1	0	0	0	0	1	0	1	1	0	0	1	0	0	0	0	0	0	0	0	1	1	0	0	1	0	1	0	0	1	0	0	0	0	0	1	0	1
03_0770	Vietnam	2015	human	I 1,4,[5],12:i:-	11	4	VN2	1	.	0	0	1	0	0	0	0	0	0	1	0	0	1	1	0	0	0	0	1	0	0	0	1	1	0	0	1	0	0	0	0	1	0	0	0	0	0	0	0	0
71_G_450	Vietnam	2012	poultry	I 1,4,[5],12:i:-	11	4	VN2	1	.	0	0	1	0	0	0	0	0	0	1	0	0	1	1	0	0	0	0	1	0	0	0	1	0	0	0	1	0	0	0	0	1	0	0	0	0	0	0	0	0
71_H_034	Vietnam	2012	cattle	Typhimurium	18	2	V-BSI	.	1	1	0	0	1	0	0	0	1	1	1	1	0	0	0	0	0	0	0	0	0	0	1	0	0	1	1	1	0	0	0	1	1	1	0	0	0	0	0	0	0
71_H_035	Vietnam	2012	cattle	Typhimurium	18	2	V-BSI	.	1	1	0	0	1	0	0	0	1	1	1	1	0	0	0	0	0	0	0	0	0	0	1	0	0	1	1	1	0	0	0	1	1	1	0	0	0	0	0	0	0
71_H_455	Vietnam	2012	cattle	Typhimurium	18	2	V-BSI	.	1	1	0	0	1	0	0	0	1	1	1	0	0	0	0	0	0	0	0	0	0	0	1	0	0	1	1	1	1	0	0	1	1	1	0	0	0	0	0	0	0
72_H_033	Vietnam	2012	cattle	Typhimurium	16	2	V-BSI	.	1	1	0	0	1	0	0	0	1	1	1	0	0	0	0	0	0	0	0	0	0	0	1	0	0	1	1	1	1	0	0	1	1	1	0	0	0	0	0	0	0
72_H_265	Vietnam	2012	cattle	I 1,4,[5],12:i:-	13	4	VN3	.	1	1	0	1	0	0	0	0	1	0	1	1	0	0	1	0	0	0	0	0	0	0	0	1	0	0	0	1	0	1	0	0	1	0	0	0	0	0	1	0	1
73_H_129	Vietnam	2012	cattle	I 1,4,[5],12:i:-	5	3	VN1	.	.	0	0	0	0	0	0	0	0	0	1	0	0	1	1	0	0	0	0	0	0	0	0	1	0	0	0	0	0	0	0	0	1	0	0	0	0	0	0	0	0
73_H_172	Vietnam	2012	cattle	I 1,4,[5],12:i:-	10	4	VN2	1	.	0	0	0	0	0	0	0	0	0	1	0	0	1	1	0	0	0	0	1	0	0	0	1	1	0	0	1	0	0	0	0	1	0	0	0	0	0	0	0	0
73_H_243	Vietnam	2012	cattle	I 1,4,[5],12:i:-	10	4	VN3	.	1	0	0	1	0	0	0	0	1	0	1	1	0	0	1	0	0	0	0	0	0	0	0	0	0	0	0	1	0	1	0	0	1	0	0	0	0	0	0	0	1
74_H_072	Vietnam	2012	cattle	I 1,4,[5],12:i:-	13	4	VN3	.	1	1	0	1	0	0	0	0	1	0	1	1	0	0	1	0	0	0	0	0	0	0	0	1	1	0	0	1	0	1	0	0	1	0	0	0	0	0	1	0	1
74_H_253	Vietnam	2012	cattle	I 1,4,[5],12:i:-	10	4	VN3	.	1	0	0	1	0	0	0	0	1	0	1	1	0	0	1	0	0	0	0	0	0	0	0	1	0	0	0	0	0	1	0	0	1	0	0	0	0	0	0	0	1
74_H_256	Vietnam	2012	cattle	I 1,4,[5],12:i:-	10	4	VN3	.	1	0	0	1	0	0	0	0	1	0	1	1	0	0	1	0	0	0	0	0	0	0	0	1	0	0	0	0	0	1	0	0	1	0	0	0	0	0	0	0	1
74_V_235	Vietnam	2012	poultry	I 1,4,[5],12:i:-	13	4	VN3	.	1	1	0	0	0	0	0	0	1	0	1	1	0	0	1	0	0	0	0	0	0	0	0	1	1	0	0	1	0	1	0	0	1	0	0	0	0	0	1	0	1
CT49_2	Vietnam	2012	poultry	Typhimurium	11	1	VN4	1	.	0	0	1	0	0	0	0	0	0	1	0	0	1	1	0	0	0	0	0	0	0	0	1	0	0	0	1	0	0	0	0	1	0	0	0	0	0	1	0	0
CT55_1	Vietnam	2012	poultry	Typhimurium	1	2	V-BSI	.	.	0	0	0	0	0	0	0	0	0	1	0	0	0	0	0	0	0	0	0	0	0	0	0	0	0	0	0	0	0	0	0	0	0	0	0	0	0	0	0	0
FDA426234	Vietnam	2007	fish	Typhimurium	13	2	V-BSI	.	1	1	0	0	1	0	0	0	1	1	1	0	0	0	0	0	0	0	0	0	0	0	1	0	0	1	1	0	0	0	0	1	1	1	0	0	0	0	0	0	0
Hue_11	Vietnam	2009	human	Typhimurium	15	2	V-BSI	.	1	1	0	0	1	0	0	0	1	1	1	0	0	0	0	0	0	0	0	0	0	0	1	0	0	1	1	1	1	0	0	1	1	1	0	0	0	0	0	0	0
MT13C.2.2	Vietnam	2012	poultry	I 1,4,[5],12:i:-	14	3	VN1	.	.	0	0	1	0	0	0	0	0	0	1	1	0	1	1	0	0	0	0	0	0	0	0	1	0	0	1	1	1	0	0	0	1	1	0	0	0	1	0	0	0
SAMEA8474055	Vietnam	2014	cattle	Typhimurium	11	1	VN4	1	.	0	0	1	0	0	0	0	0	0	1	0	0	1	1	0	0	0	0	0	0	0	0	1	0	0	0	1	0	0	0	0	1	0	0	0	0	0	1	0	0
SAMEA8474059	Vietnam	2014	cattle	I 1,4,[5],12:i:-	4	4	VN3	.	.	0	0	0	0	0	0	0	0	0	1	0	0	1	1	0	0	0	0	0	0	0	0	1	0	0	0	0	0	0	0	0	1	0	0	0	0	0	0	0	0
SAMEA8474061	Vietnam	2014	cattle	I 1,4,[5],12:i:-	12	3	VN1	.	.	0	0	1	0	0	0	0	0	0	1	1	0	0	0	0	0	0	0	0	0	0	0	1	0	0	1	1	1	0	0	0	1	1	0	0	0	1	0	0	0
VNB1140	Vietnam	2010	human	Typhimurium	17	2	V-BSI	.	1	1	0	0	1	0	0	0	1	1	1	0	0	0	0	0	0	0	0	0	0	0	1	0	0	1	1	1	1	0	0	1	1	1	0	0	0	0	0	0	0
VNB1222	Vietnam	2010	human	Typhimurium	13	2	V-BSI	.	1	1	0	0	0	0	0	0	1	0	1	0	0	0	0	0	0	0	0	0	0	0	1	0	0	1	1	0	1	0	0	1	0	1	0	0	0	0	0	0	0
VNB1264	Vietnam	2011	human	Typhimurium	15	2	V-BSI	.	1	1	0	0	1	0	0	0	0	1	1	0	0	0	0	0	0	0	0	0	0	0	1	0	0	1	1	1	1	0	0	1	1	1	0	0	0	0	0	0	0
VNB1479	Vietnam	2011	human	I 1,4,[5],12:i:-	14	3	VN1	.	.	0	0	1	0	0	0	0	0	0	1	1	0	1	1	0	0	0	0	0	0	0	0	1	0	0	1	1	1	0	0	0	1	1	0	0	0	1	0	0	0
VNB1505	Vietnam	2011	human	Typhimurium	16	2	V-BSI	.	1	1	0	0	1	0	0	0	0	1	1	0	0	0	0	0	0	0	0	0	0	0	1	0	0	1	1	1	1	0	0	1	1	1	0	0	0	0	0	0	0
VNB151	Vietnam	2008	human	Typhimurium	17	2	V-BSI	.	1	1	0	0	1	0	0	0	1	1	1	1	0	0	0	0	0	0	0	0	0	0	1	0	0	1	1	1	0	0	0	1	1	1	0	0	0	0	0	0	0
VNB1701	Vietnam	2012	human	Typhimurium	12	2	V-BSI	.	1	1	0	0	1	0	0	0	0	1	1	0	0	0	0	0	0	0	0	0	0	0	1	0	0	1	0	1	0	0	0	1	1	0	0	0	0	0	0	0	0
VNB176	Vietnam	2008	human	Typhimurium	17	2	V-BSI	.	1	1	0	0	1	0	0	0	1	1	1	1	0	0	0	0	0	0	0	0	0	0	1	0	0	1	1	1	0	0	0	1	1	1	0	0	0	0	0	0	0
VNB1779	Vietnam	2012	human	Typhimurium	12	2	V-BSI	.	1	1	0	0	1	0	0	0	0	1	1	0	0	0	0	0	0	0	0	0	0	0	1	0	0	1	0	1	0	0	0	1	1	0	0	0	0	0	0	0	0
VNB177	Vietnam	2008	human	Typhimurium	15	2	V-BSI	.	1	1	0	0	1	0	0	0	1	1	1	1	0	0	0	0	0	0	0	0	0	0	1	0	0	1	1	1	0	0	0	1	1	1	0	0	0	0	0	0	0
VNB1792	Vietnam	2012	human	I 1,4,[5],12:i:-	16	2	V-BSI	.	.	1	0	0	1	0	0	0	1	1	1	0	0	0	0	0	0	0	0	0	0	0	1	0	0	1	1	1	1	0	0	1	1	1	0	0	0	0	0	0	0
VNB2140	Vietnam	2012	human	Typhimurium	15	2	V-BSI	.	1	1	0	0	1	0	0	0	1	1	1	1	0	0	0	0	0	0	0	0	0	0	1	0	0	1	1	0	0	0	0	1	1	1	0	0	0	0	0	0	0
VNB2315	Vietnam	2013	human	I 1,4,[5],12:i:-	6	4	VN3	.	1	0	0	0	0	0	0	0	1	0	1	0	0	1	1	0	0	0	0	0	0	0	0	1	0	0	0	0	0	0	0	0	1	0	0	0	0	0	0	0	0
VNB2605	Vietnam	2013	human	I 1,4,[5],12:i:-	14	4	VN3	.	1	1	0	1	0	0	0	0	1	0	1	1	0	1	1	0	0	0	0	0	0	0	0	1	0	0	0	1	0	1	0	0	1	0	0	0	0	0	1	0	1
VNB455	Vietnam	2009	human	I 1,4,[5],12:i:-	5	3	VN1	.	.	0	0	0	0	0	0	0	0	0	1	0	0	1	1	0	0	0	0	0	0	0	0	1	0	0	0	0	0	0	0	0	1	0	0	0	0	0	0	0	0
VNB541	Vietnam	2009	human	Typhimurium	16	2	V-BSI	.	1	1	0	0	1	0	0	0	0	1	1	0	0	0	0	0	0	0	0	0	0	0	1	0	0	1	1	1	1	0	0	1	1	1	0	0	0	0	0	0	0
VNB589	Vietnam	2009	human	Typhimurium	15	2	V-BSI	.	1	1	0	0	1	0	0	0	0	1	1	0	0	0	0	0	0	0	0	0	0	0	1	0	0	1	1	1	1	0	0	1	1	1	0	0	0	0	0	0	0
VNB617	Vietnam	2009	human	Typhimurium	12	2	V-BSI	.	1	1	0	0	1	0	0	0	0	1	1	0	0	0	0	0	0	0	0	0	0	0	1	0	0	1	0	1	0	0	0	1	1	0	0	0	0	0	0	0	0
VNB692	Vietnam	2009	human	Typhimurium	15	2	V-BSI	.	1	1	0	0	0	0	0	0	1	0	1	0	0	0	0	0	0	0	0	0	0	0	1	0	0	1	1	1	1	0	0	1	1	1	0	0	0	0	0	0	0
VNB712	Vietnam	2009	human	Typhimurium	10	2	V-BSI	.	1	1	0	0	1	0	0	0	0	1	1	0	0	0	0	0	0	0	0	0	0	0	1	0	0	1	0	1	0	0	0	1	1	0	0	0	0	0	0	0	0
VNB745	Vietnam	2009	human	I 1,4,[5],12:i:-	0	2	V-BSI	.	1	0	0	0	0	0	0	0	0	0	1	0	0	0	0	0	0	0	0	0	0	0	0	0	0	0	0	0	0	0	0	0	0	0	0	0	0	0	0	0	0
VNB802	Vietnam	2010	human	Typhimurium	17	2	V-BSI	.	1	1	0	0	1	0	0	0	1	1	1	0	0	0	0	0	0	0	0	0	0	0	1	0	0	1	1	1	1	0	0	1	1	1	0	0	0	0	0	0	0
VNB845	Vietnam	2010	human	Typhimurium	5	2	V-BSI	.	1	0	0	0	0	0	0	0	0	0	1	0	0	0	0	0	0	0	0	0	0	0	0	0	1	0	0	0	0	0	0	1	0	0	0	0	0	0	0	0	0
VNB922	Vietnam	2010	human	Typhimurium	16	2	V-BSI	.	1	1	0	0	1	0	0	0	1	1	1	0	0	0	0	0	0	0	0	0	0	0	1	0	0	1	1	1	1	0	0	1	1	1	0	0	0	0	0	0	0
VNS10146	Vietnam	2009	human	Typhimurium	18	2	V-BSI	.	1	1	0	0	1	0	0	0	1	1	1	0	0	0	0	0	0	0	0	0	0	0	1	0	0	1	1	1	1	0	0	1	1	1	0	0	0	0	0	0	0
VNS10182	Vietnam	2009	human	Typhimurium	15	2	V-BSI	.	1	1	0	0	1	0	0	0	1	1	1	0	0	0	0	0	0	0	0	0	0	0	1	0	0	1	1	1	1	0	0	1	1	1	0	0	0	0	0	0	0
VNS10413	Vietnam	2010	human	Typhimurium	14	2	V-BSI	.	1	1	0	0	1	0	0	0	0	1	1	1	0	0	0	0	0	0	0	0	0	0	1	0	0	1	1	1	0	0	0	1	1	1	0	0	0	0	0	0	0
VNS20005	Vietnam	2009	human	Typhimurium	1	2	V-BSI	.	.	0	0	0	0	0	0	0	0	0	1	0	0	0	0	0	0	0	0	0	0	0	0	0	0	0	0	0	0	0	0	0	0	0	0	0	0	0	0	0	0
VNS30385	Vietnam	2010	human	Typhimurium	15	2	V-BSI	.	1	1	0	0	1	0	0	0	1	1	1	1	0	0	0	0	0	0	0	0	0	0	1	0	0	1	1	1	0	0	0	1	1	1	0	0	0	0	0	0	0
[truncated: 12 more columns]

## Sheet: Fig3
Figure 3a
BAPS	tetB	sul2	blaTEM	strAB	floR	catA2	catB3	cmlA	arr3	aac3iid	aac3iva	aac6Ibcr	aph3Ia	aph4Ia
1	92.4242	89.3939	71.2121	83.3333	62.1212	10.6061	16.6667	18.1818	16.6667	42.4242	18.1818	16.6667	15.1515	18.1818
2	84.375	84.375	0	0	78.125	3.125	87.5	75	87.5	0	81.25	84.375	59.375	81.25
3	91.9355	91.129	87.9032	90.3226	22.5806	0	0	8.06452	2.41935	5.64516	2.41935	0	8.06452	2.41935
4	94.3966	93.5345	90.0862	93.1034	41.3793	25.431	0	4.74138	8.62069	26.7241	0.431034	0.431034	15.9483	0.431034
Figure 3b
BAPS	blaCMY2	blaCTXM14	blaCTXM15	blaCTXM55	blaCTXM65	mcr1.1	mcr3.11	mcr3.1	mcr3.2	mcr4.1	mcr5.1	qnrS	mphA
1	1.51515	0	0	18.1818	0	1.51515	0	33.3333	0	1.51515	1.51515	43.9394	24.2424
2	0	0	0	0	0	0	0	0	0	0	0	15.625	0
3	12.9032	0	0	0	1.6129	2.41935	0	0.806452	0	0	0	16.9355	2.41935
4	2.15517	1.72414	0.862069	23.2759	0	1.2931	0.431034	14.2241	1.2931	0	0	41.3793	9.48276
Figure 3c
BAPS	IncFIA	IncFIB	IncFIC	IncFII	IncAC2	IncI	IncX	IncY	IncHI1	IncHI2	IncN	IncR	p0111
1	0	0	0	3.0303	45.4545	7.57576	0	0	0	21.2121	0	0	1.51515
2	0	3.125	3.125	0	0	0	0	0	0	90.625	0	0	3.125
3	2.41935	5.64516	2.41935	1.6129	0	16.9355	2.41935	0	1.6129	10.4839	0	0.806452	12.0968
4	1.72414	3.44828	2.58621	1.72414	25.431	3.44828	6.03448	1.2931	1.2931	18.1034	9.48276	0	2.58621

## Sheet: Fig5b
Iteration	America	East Asia	Europe	Oceania	Southeast Asia
result.1	0.123072	0.184389	0.26309	0.131775	0.29772
result.2	0.121109	0.188239	0.249246	0.133426	0.308049
result.3	0.136401	0.179109	0.253957	0.12335	0.30728
result.4	0.123389	0.154118	0.239603	0.140123	0.342931
result.5	0.123253	0.211777	0.250972	0.129986	0.284035
result.6	0.130557	0.175845	0.276773	0.130105	0.286721
result.7	0.126202	0.161899	0.185531	0.139267	0.387197
result.8	0.122557	0.177553	0.258803	0.134287	0.306778
result.9	0.135676	0.152841	0.288894	0.13893	0.283777
result.10	0.125347	0.12907	0.26982	0.13846	0.337188
result.11	0.120463	0.172889	0.246833	0.134411	0.325247
result.12	0.132816	0.176733	0.271401	0.157198	0.261924
result.13	0.12748	0.189991	0.284765	0.135297	0.262578
result.14	0.126187	0.169932	0.396575	0.155457	0.151849
result.15	0.12318	0.161982	0.257235	0.144424	0.313157
result.16	0.118995	0.163006	0.25621	0.13509	0.326766
result.17	0.126975	0.19428	0.214348	0.135991	0.328405
result.18	0.127379	0.180278	0.255897	0.146705	0.289742
result.19	0.124329	0.207111	0.266547	0.139803	0.262299
result.20	0.122619	0.211064	0.264399	0.141289	0.26054
result.21	0.121415	0.188411	0.240574	0.1374	0.312177
result.22	0.124172	0.190689	0.35385	0.144987	0.186168
result.23	0.131698	0.162327	0.246752	0.139343	0.319854
result.24	0.125479	0.176705	0.262873	0.132735	0.302354
result.25	0.123075	0.209415	0.256093	0.126705	0.284866
result.26	0.132042	0.171765	0.279815	0.128351	0.287935
result.27	0.123088	0.144083	0.240107	0.140572	0.352011
result.28	0.125082	0.169004	0.266994	0.154114	0.284946
result.29	0.120203	0.167432	0.310338	0.136036	0.265991
result.30	0.129177	0.162014	0.241389	0.136169	0.331158
result.31	0.119888	0.168448	0.197421	0.131622	0.382435
result.32	0.125459	0.144412	0.303742	0.147933	0.278308
result.33	0.123892	0.168615	0.262886	0.131617	0.313152
result.34	0.119773	0.149354	0.274409	0.124432	0.332144
result.35	0.125657	0.173481	0.279012	0.125793	0.296238
result.36	0.129051	0.16	0.223641	0.147692	0.339744
result.37	0.120383	0.150467	0.300178	0.136693	0.29239
result.38	0.12794	0.178366	0.270197	0.125337	0.298025
result.39	0.121266	0.17655	0.238385	0.126252	0.337525
result.40	0.128287	0.194954	0.265316	0.139683	0.271737
result.41	0.13509	0.160889	0.28047	0.145729	0.277922
result.42	0.127468	0.177094	0.273748	0.125456	0.29621
result.43	0.131902	0.146839	0.287403	0.142833	0.291023
result.44	0.131436	0.156849	0.287931	0.133727	0.290033
result.45	0.127388	0.148679	0.277715	0.134477	0.311809
result.46	0.125606	0.163661	0.2246	0.13778	0.348284
result.47	0.129351	0.225463	0.280628	0.140501	0.224104
result.48	0.129313	0.170493	0.277021	0.127324	0.295936
result.49	0.127936	0.158035	0.262728	0.141259	0.31009
result.50	0.116935	0.169673	0.232168	0.144846	0.336401
result.51	0.128139	0.147579	0.293321	0.131031	0.299977
result.52	0.13155	0.158892	0.278911	0.137993	0.292701
result.53	0.118436	0.198982	0.283795	0.138973	0.259879
result.54	0.119749	0.187194	0.271545	0.143134	0.278378
result.55	0.12508	0.189468	0.27788	0.122533	0.284993
result.56	0.125516	0.175561	0.282765	0.127962	0.288151
result.57	0.126189	0.209221	0.265745	0.145356	0.25367
result.58	0.126973	0.201315	0.1989	0.136083	0.336681
result.59	0.13033	0.191547	0.242754	0.139178	0.296331
result.60	0.136583	0.14427	0.2352	0.140895	0.342864
result.61	0.121696	0.142776	0.256518	0.141545	0.337511
result.62	0.114422	0.167461	0.250799	0.132872	0.334684
result.63	0.130108	0.181825	0.272101	0.131429	0.28461
result.64	0.130656	0.160154	0.259986	0.123951	0.325133
result.65	0.139878	0.144331	0.231946	0.145985	0.337713
result.66	0.135987	0.162859	0.260339	0.159397	0.281347
result.67	0.123923	0.160217	0.265945	0.139398	0.310469
result.68	0.122056	0.175888	0.290421	0.135748	0.275841
result.69	0.130482	0.171312	0.204381	0.142974	0.350734
result.70	0.129253	0.175857	0.225006	0.129752	0.339995
result.71	0.129302	0.139668	0.260822	0.144105	0.32594
result.72	0.130444	0.15777	0.239325	0.134294	0.338214
result.73	0.129998	0.197797	0.287556	0.134614	0.250012
result.74	0.112433	0.176866	0.261129	0.145189	0.304406
result.75	0.124334	0.179189	0.256292	0.149455	0.290846
result.76	0.122538	0.18218	0.22066	0.139739	0.33486
result.77	0.121761	0.180862	0.252441	0.146031	0.299042
result.78	0.129675	0.150703	0.259738	0.136168	0.323886
result.79	0.127807	0.162375	0.285953	0.138342	0.285499
result.80	0.123854	0.17638	0.290575	0.13391	0.275304
result.81	0.12001	0.165991	0.263601	0.14405	0.3063
result.82	0.125732	0.166264	0.25209	0.13615	0.319696
result.83	0.119966	0.179937	0.282439	0.121819	0.295886
result.84	0.119721	0.166713	0.269454	0.13108	0.312892
result.85	0.118423	0.181202	0.316123	0.131565	0.252828
result.86	0.132975	0.187351	0.267695	0.136346	0.275466
result.87	0.121777	0.160611	0.218476	0.146367	0.352681
result.88	0.13203	0.224672	0.24643	0.134313	0.262579
result.89	0.125088	0.154832	0.269457	0.127134	0.323536
result.90	0.114334	0.189329	0.273118	0.125526	0.297762
result.91	0.11966	0.148417	0.2487	0.143336	0.339792
result.92	0.134316	0.167348	0.215732	0.131892	0.35076
result.93	0.130419	0.221605	0.246819	0.154222	0.246981
result.94	0.126152	0.179042	0.281052	0.140176	0.273487
result.95	0.133723	0.152315	0.265007	0.162817	0.286212
result.96	0.121046	0.172692	0.237304	0.143001	0.325884
result.97	0.120233	0.169057	0.246915	0.142934	0.320838
result.98	0.112254	0.209251	0.270258	0.137713	0.270479
result.99	0.124528	0.184255	0.266439	0.126394	0.298294
result.100	0.12195	0.1572	0.254208	0.128822	0.337775
result.101	0.12596	0.173656	0.243882	0.12524	0.331334
result.102	0.123363	0.147956	0.247004	0.137877	0.343939
result.103	0.118798	0.202404	0.27415	0.204603	0.200113
result.104	0.1226	0.160349	0.26019	0.131001	0.325861
result.105	0.12738	0.22095	0.260168	0.144649	0.246762
result.106	0.129315	0.197653	0.263325	0.134621	0.275086
result.107	0.126411	0.160133	0.276185	0.141319	0.295904
result.108	0.125472	0.165958	0.244924	0.139967	0.32389
result.109	0.128046	0.166272	0.203748	0.146567	0.355416
result.110	0.122946	0.194568	0.247687	0.136709	0.298136
result.111	0.125958	0.179545	0.247063	0.125911	0.32157
result.112	0.121053	0.191493	0.206443	0.1424	0.338702
result.113	0.125904	0.174439	0.258604	0.133616	0.307551
result.114	0.125437	0.174866	0.183959	0.132688	0.383073
result.115	0.121857	0.179298	0.260023	0.135085	0.303737
result.116	0.125797	0.207332	0.238303	0.141197	0.287273
result.117	0.117336	0.228901	0.255702	0.134164	0.26385
result.118	0.123289	0.197043	0.312258	0.144871	0.222584
result.119	0.124565	0.169102	0.246347	0.129251	0.330782
result.120	0.127845	0.145667	0.28267	0.137705	0.306089
result.121	0.128613	0.186511	0.286631	0.14768	0.250541
result.122	0.112996	0.195365	0.254646	0.12688	0.310047
result.123	0.119136	0.147389	0.304007	0.142661	0.286718
result.124	0.122877	0.169944	0.257461	0.141811	0.308071
result.125	0.12883	0.210077	0.284993	0.135911	0.240164
result.126	0.121057	0.175986	0.276882	0.126098	0.299955
result.127	0.114142	0.177579	0.240747	0.140501	0.326919
result.128	0.132569	0.169399	0.261575	0.15841	0.277997
result.129	0.120292	0.160898	0.261594	0.143906	0.313131
result.130	0.130111	0.166173	0.256598	0.139991	0.307222
result.131	0.12817	0.156138	0.224424	0.145229	0.345988
result.132	0.129642	0.170714	0.294522	0.132986	0.272231
result.133	0.134341	0.172326	0.244724	0.138849	0.309832
result.134	0.121726	0.15027	0.233835	0.1332	0.360922
result.135	0.127765	0.158568	0.259361	0.140209	0.314143
result.136	0.129929	0.172661	0.248522	0.152016	0.29697
result.137	0.119448	0.177838	0.293132	0.139084	0.270522
result.138	0.124208	0.177844	0.214771	0.144837	0.338227
result.139	0.127378	0.214831	0.269068	0.142655	0.246045
result.140	0.119496	0.193446	0.19281	0.13562	0.358557
result.141	0.126061	0.159394	0.259529	0.124714	0.330191
result.142	0.125604	0.185771	0.254526	0.134935	0.299211
result.143	0.109008	0.192501	0.266807	0.130575	0.301087
result.144	0.12598	0.162348	0.251043	0.132493	0.328136
result.145	0.130883	0.167428	0.264985	0.115088	0.321616
result.146	0.117384	0.193129	0.210032	0.146908	0.33257
result.147	0.122616	0.186918	0.265454	0.149079	0.27591
result.148	0.122798	0.136587	0.289951	0.135657	0.314962
result.149	0.125821	0.168102	0.269872	0.141374	0.294831
result.150	0.122469	0.153978	0.231461	0.134933	0.35704
result.151	0.117726	0.199523	0.277803	0.135497	0.269632
result.152	0.134048	0.200613	0.250255	0.133895	0.281138
result.153	0.125389	0.142155	0.377402	0.135064	0.219991
result.154	0.123741	0.173959	0.229239	0.14663	0.326432
result.155	0.124086	0.197616	0.244495	0.131487	0.302384
result.156	0.118075	0.167371	0.264831	0.120593	0.329065
result.157	0.122916	0.186112	0.22182	0.137875	0.33111
result.158	0.13118	0.16909	0.213926	0.140871	0.344836
result.159	0.130875	0.177439	0.232941	0.130754	0.327967
result.160	0.116584	0.174245	0.236616	0.150766	0.321767
result.161	0.125011	0.184152	0.227977	0.14471	0.318061
result.162	0.128525	0.185945	0.248996	0.140272	0.29633
result.163	0.131993	0.166422	0.166444	0.139876	0.395082
result.164	0.120009	0.166196	0.253926	0.126447	0.333558
result.165	0.133562	0.182679	0.235157	0.131845	0.316732
result.166	0.137096	0.162625	0.273519	0.146945	0.279721
result.167	0.12975	0.169486	0.269231	0.133503	0.297961
result.168	0.126061	0.185377	0.276179	0.131321	0.281132
result.169	0.120873	0.17636	0.27652	0.139598	0.286694
result.170	0.130278	0.179376	0.302535	0.143662	0.244125
result.171	0.123276	0.177377	0.229543	0.131267	0.338537
result.172	0.127834	0.192342	0.279176	0.138107	0.262517
result.173	0.123359	0.19325	0.27395	0.125099	0.284389
result.174	0.12787	0.165297	0.308171	0.130312	0.268396
result.175	0.131408	0.193639	0.236342	0.130122	0.308466
result.176	0.119785	0.210992	0.288821	0.139406	0.241113
result.177	0.118698	0.20692	0.267644	0.141934	0.264665
result.178	0.121773	0.174654	0.243189	0.128941	0.331398
result.179	0.131139	0.182446	0.260761	0.135924	0.289683
result.180	0.128609	0.156119	0.274379	0.140774	0.299952
result.181	0.129981	0.187547	0.241061	0.135335	0.306099
result.182	0.121	0.150451	0.272517	0.152929	0.303311
result.183	0.125522	0.209975	0.263761	0.128825	0.272074
result.184	0.126526	0.17656	0.213711	0.133013	0.350257
result.185	0.122061	0.175279	0.252081	0.138776	0.311804
result.186	0.126492	0.180501	0.212779	0.121777	0.358542
result.187	0.122496	0.164327	0.221566	0.132628	0.359052
result.188	0.132482	0.157398	0.182506	0.140241	0.38747
result.189	0.121917	0.179111	0.279159	0.141587	0.278155
result.190	0.119553	0.190834	0.267732	0.136075	0.285781
result.191	0.126415	0.158417	0.231674	0.14386	0.339751
result.192	0.134177	0.156657	0.27473	0.126981	0.307314
result.193	0.124234	0.174123	0.24636	0.133644	0.321793
result.194	0.122845	0.154764	0.276543	0.130694	0.315109
result.195	0.123434	0.200348	0.277958	0.122784	0.275383
result.196	0.128705	0.168593	0.25932	0.142404	0.300792
result.197	0.122474	0.178485	0.259822	0.13108	0.307998
result.198	0.131101	0.164087	0.262723	0.134276	0.307788
result.199	0.124511	0.166628	0.27061	0.136985	0.301266
result.200	0.123503	0.178829	0.211614	0.128281	0.357796
result.201	0.114964	0.160682	0.244871	0.144269	0.335192
result.202	0.128295	0.173692	0.239438	0.145203	0.313469
result.203	0.133389	0.170949	0.247212	0.12674	0.321735
result.204	0.127011	0.162949	0.346858	0.140668	0.222444
result.205	0.126319	0.192106	0.247384	0.140208	0.294005
result.206	0.114357	0.230231	0.269475	0.142187	0.243659
result.207	0.114656	0.190314	0.271036	0.136708	0.287286
result.208	0.118825	0.164387	0.288845	0.128183	0.299803
result.209	0.126682	0.187325	0.29093	0.14434	0.250746
result.210	0.122724	0.1815	0.250418	0.115428	0.329794
result.211	0.120023	0.202935	0.24605	0.136524	0.294357
result.212	0.123743	0.168692	0.217924	0.140293	0.349395
result.213	0.127109	0.173082	0.235978	0.129794	0.334132
result.214	0.1228	0.221673	0.253153	0.141645	0.260681
result.215	0.124687	0.190951	0.299304	0.148329	0.236705
result.216	0.123169	0.186019	0.270084	0.135575	0.285175
result.217	0.12503	0.167644	0.264075	0.145048	0.298038
result.218	0.124002	0.150948	0.242739	0.124091	0.358242
result.219	0.118952	0.175458	0.269543	0.130782	0.305498
result.220	0.131181	0.172684	0.253289	0.144191	0.298536
result.221	0.124414	0.166541	0.260062	0.128903	0.320212
result.222	0.119863	0.198203	0.260455	0.14471	0.276883
result.223	0.123353	0.167554	0.216652	0.125135	0.367329
result.224	0.122891	0.158006	0.260036	0.124921	0.334235
result.225	0.129716	0.16368	0.23341	0.13879	0.334334
result.226	0.12794	0.136495	0.29126	0.135077	0.309159
result.227	0.12638	0.16117	0.253465	0.149847	0.309138
result.228	0.132354	0.199094	0.256192	0.1221	0.29021
result.229	0.133037	0.155134	0.236876	0.127759	0.347409
result.230	0.114082	0.192028	0.254215	0.132713	0.306915
result.231	0.122853	0.193359	0.261965	0.135608	0.286238
result.232	0.1225	0.169564	0.250138	0.121353	0.336468
result.233	0.124018	0.16552	0.283353	0.133364	0.293653
result.234	0.122663	0.172958	0.214111	0.130513	0.3598
result.235	0.123712	0.147216	0.280139	0.137749	0.311183
result.236	0.121024	0.159307	0.270737	0.125889	0.322929
result.237	0.126372	0.171429	0.205289	0.140336	0.356649
result.238	0.131181	0.161282	0.219419	0.140783	0.347336
result.239	0.128092	0.195053	0.241343	0.140549	0.294985
result.240	0.1261	0.168109	0.251118	0.128599	0.326124
result.241	0.134034	0.148393	0.253009	0.155233	0.309403
result.242	0.119147	0.170819	0.320539	0.133625	0.25587
result.243	0.124671	0.174237	0.233876	0.134522	0.332739
result.244	0.120107	0.17718	0.243372	0.138167	0.321174
result.245	0.137864	0.159151	0.239985	0.126443	0.336704
result.246	0.124079	0.184626	0.214899	0.12019	0.356093
result.247	0.119982	0.202867	0.287424	0.131361	0.258298
result.248	0.12539	0.161311	0.241363	0.150757	0.321107
result.249	0.126406	0.178003	0.24142	0.134366	0.319828
result.250	0.129614	0.174895	0.230567	0.137308	0.327522
result.251	0.125515	0.20369	0.22863	0.141231	0.30103
result.252	0.121012	0.158114	0.238224	0.137858	0.344701
result.253	0.13009	0.16859	0.21144	0.135297	0.354437
result.254	0.125035	0.17539	0.236962	0.130715	0.331756
result.255	0.123068	0.161991	0.233489	0.137963	0.34356
result.256	0.119293	0.217126	0.259859	0.132933	0.270671
result.257	0.121187	0.170834	0.271857	0.132962	0.303251
result.258	0.124822	0.207341	0.247006	0.14095	0.27995
result.259	0.110464	0.190513	0.191291	0.123173	0.384581
result.260	0.118761	0.195901	0.235	0.131261	0.319144
result.261	0.120878	0.170158	0.312819	0.140618	0.255458
result.262	0.116472	0.20591	0.252157	0.144517	0.281124
result.263	0.115505	0.220484	0.238117	0.136917	0.289045
result.264	0.124615	0.160656	0.254095	0.135452	0.325339
result.265	0.126945	0.153605	0.260436	0.156025	0.302894
result.266	0.111661	0.175446	0.263806	0.131133	0.318152
result.267	0.116887	0.165134	0.286643	0.148804	0.282462
result.268	0.121028	0.180874	0.209507	0.145066	0.343594
result.269	0.135667	0.147548	0.267724	0.139815	0.309344
result.270	0.119781	0.191056	0.268081	0.143874	0.277207
result.271	0.137521	0.15817	0.229944	0.125345	0.349068
result.272	0.129871	0.17486	0.291264	0.135016	0.269061
result.273	0.12382	0.207058	0.216905	0.128064	0.324249
result.274	0.12276	0.15789	0.249735	0.140267	0.329187
result.275	0.124744	0.203051	0.274374	0.149702	0.248033
result.276	0.13335	0.175936	0.245591	0.142488	0.302685
result.277	0.113802	0.184516	0.275	0.138525	0.288249
result.278	0.124119	0.170418	0.260682	0.134485	0.310297
result.279	0.12623	0.167783	0.294844	0.127489	0.283678
result.280	0.130388	0.189598	0.263328	0.123308	0.293282
result.281	0.123614	0.194682	0.232864	0.137136	0.311818
result.282	0.123377	0.190984	0.199977	0.132439	0.353292
result.283	0.125615	0.15264	0.26963	0.144397	0.307694
result.284	0.110512	0.202234	0.285151	0.158125	0.244065
result.285	0.118009	0.17935	0.245814	0.138005	0.318664
result.286	0.13269	0.14931	0.277241	0.143149	0.297701
result.287	0.121491	0.205319	0.26749	0.12408	0.281738
result.288	0.126757	0.14522	0.298735	0.145009	0.284161
result.289	0.129179	0.170425	0.290119	0.140595	0.269658
result.290	0.120202	0.176108	0.250664	0.146704	0.306187
result.291	0.123185	0.156138	0.257953	0.150269	0.3125
result.292	0.126151	0.18308	0.255476	0.138891	0.296379
result.293	0.125718	0.197379	0.240814	0.133356	0.302825
result.294	0.128627	0.217513	0.248691	0.136757	0.268276
result.295	0.127329	0.214102	0.256453	0.139268	0.262871
result.296	0.125202	0.182309	0.243812	0.137601	0.310987
result.297	0.131723	0.156435	0.248811	0.147046	0.316009
result.298	0.129075	0.205295	0.256813	0.127787	0.281078
result.299	0.13165	0.194254	0.295068	0.136581	0.242423
result.300	0.122535	0.318148	0.1694	0.138023	0.25185
result.301	0.121383	0.196599	0.21407	0.133874	0.334074
result.302	0.12225	0.188999	0.231879	0.138313	0.31856
result.303	0.131715	0.178848	0.229007	0.132691	0.327641
result.304	0.119262	0.162255	0.267927	0.130138	0.320507
result.305	0.128414	0.143171	0.266427	0.129356	0.332586
result.306	0.127189	0.146448	0.278971	0.137432	0.310125
result.307	0.126335	0.206549	0.21124	0.151208	0.304691
result.308	0.126735	0.171606	0.236551	0.136644	0.328348
result.309	0.132056	0.147168	0.250928	0.151142	0.318896
result.310	0.129025	0.20322	0.263719	0.127042	0.276902
result.311	0.127093	0.192421	0.251203	0.141193	0.288162
result.312	0.120843	0.160103	0.209748	0.15567	0.353662
result.313	0.126066	0.179571	0.259469	0.144724	0.29024
result.314	0.121606	0.190407	0.276923	0.127738	0.283258
result.315	0.128908	0.175706	0.214642	0.13291	0.347928
result.316	0.120936	0.16516	0.259073	0.136615	0.318423
result.317	0.122607	0.177486	0.268123	0.132388	0.299257
result.318	0.128604	0.186731	0.238131	0.123783	0.322773
result.319	0.129227	0.168314	0.213478	0.136604	0.352329
result.320	0.126908	0.201719	0.19835	0.130415	0.342654
result.321	0.122131	0.170158	0.267907	0.127702	0.312012
result.322	0.118344	0.199019	0.235638	0.139585	0.307552
result.323	0.118584	0.17394	0.246848	0.136864	0.323647
result.324	0.124647	0.182303	0.246491	0.142715	0.303683
result.325	0.124994	0.144793	0.291829	0.134035	0.304417
result.326	0.127396	0.183981	0.300621	0.132659	0.255252
result.327	0.127716	0.195645	0.273758	0.121116	0.28156
result.328	0.122316	0.189354	0.240601	0.138575	0.309131
result.329	0.126427	0.187646	0.201284	0.125074	0.359615
result.330	0.127408	0.151493	0.210832	0.139733	0.370647
result.331	0.131626	0.161332	0.295164	0.138573	0.273305
result.332	0.133961	0.147899	0.281401	0.155411	0.281425
result.333	0.127271	0.174711	0.254141	0.137066	0.306768
result.334	0.126987	0.179511	0.260811	0.135839	0.296808
result.335	0.126717	0.161961	0.257627	0.147821	0.305779
result.336	0.123282	0.174614	0.245131	0.15028	0.306694
result.337	0.135448	0.160109	0.232882	0.138893	0.332621
result.338	0.123375	0.189458	0.222698	0.141912	0.322581
result.339	0.119813	0.173419	0.295785	0.143583	0.267682
result.340	0.129219	0.184481	0.232581	0.131015	0.322818
result.341	0.121651	0.199385	0.323957	0.123913	0.231072
result.342	0.139143	0.171404	0.257985	0.133251	0.298094
result.343	0.128438	0.156735	0.262816	0.126894	0.32507
result.344	0.125634	0.187113	0.253286	0.131408	0.302582
result.345	0.119964	0.182635	0.267533	0.134685	0.295317
result.346	0.128089	0.209553	0.242633	0.147837	0.271863
result.347	0.119315	0.153088	0.264959	0.137865	0.324797
result.348	0.126	0.167645	0.242131	0.131361	0.333025
result.349	0.122011	0.179031	0.270856	0.124479	0.303668
result.350	0.126096	0.191714	0.224466	0.137136	0.320404
result.351	0.129848	0.140546	0.242647	0.142961	0.343878
result.352	0.127481	0.162548	0.262953	0.137691	0.309399
result.353	0.129979	0.170468	0.250247	0.137785	0.311545
result.354	0.120854	0.180804	0.255634	0.142753	0.300091
result.355	0.128107	0.154477	0.267613	0.130406	0.319472
result.356	0.120875	0.183964	0.277607	0.136186	0.281346
result.357	0.132285	0.170467	0.255872	0.150467	0.290909
result.358	0.130343	0.146978	0.246809	0.137427	0.338491
result.359	0.138616	0.166477	0.246032	0.13471	0.314215
result.360	0.125245	0.163737	0.263541	0.133203	0.314398
result.361	0.127628	0.196865	0.272277	0.127793	0.275342
result.362	0.125856	0.177658	0.24027	0.141126	0.31509
result.363	0.132768	0.182937	0.291323	0.148497	0.244595
result.364	0.125874	0.170446	0.22592	0.126857	0.350857
result.365	0.122903	0.167032	0.219921	0.146738	0.34343
result.366	0.123454	0.176458	0.302372	0.136045	0.261605
result.367	0.130217	0.16372	0.272874	0.124469	0.308696
result.368	0.119555	0.187826	0.272996	0.1273	0.292301
result.369	0.125372	0.157488	0.318163	0.158442	0.240605
result.370	0.124236	0.16669	0.22922	0.139398	0.340386
result.371	0.127156	0.187646	0.259347	0.133147	0.292774
result.372	0.129294	0.147413	0.279211	0.12327	0.320813
result.373	0.123331	0.173599	0.270598	0.147686	0.284903
result.374	0.125213	0.181441	0.252452	0.123348	0.317522
result.375	0.117297	0.166261	0.249504	0.132905	0.334009
result.376	0.123467	0.156916	0.261411	0.135846	0.322268
result.377	0.134894	0.19496	0.273727	0.154311	0.242185
result.378	0.123795	0.172064	0.250657	0.139045	0.314417
result.379	0.122511	0.200971	0.256807	0.148544	0.271167
result.380	0.116899	0.18865	0.271752	0.149989	0.272551
result.381	0.124093	0.181097	0.187149	0.14218	0.365367
result.382	0.129717	0.17112	0.247677	0.136966	0.314591
result.383	0.121407	0.159616	0.205925	0.143416	0.36959
result.384	0.123905	0.182686	0.220971	0.135169	0.337246
result.385	0.127005	0.168677	0.268472	0.153987	0.281928
result.386	0.122604	0.166667	0.319074	0.126017	0.265615
result.387	0.119957	0.15794	0.257582	0.142322	0.322365
result.388	0.11807	0.17153	0.261216	0.130275	0.318865
result.389	0.140053	0.180802	0.266475	0.149028	0.263739
result.390	0.12413	0.165919	0.255968	0.140061	0.313945
result.391	0.124479	0.176925	0.263338	0.134805	0.300272
result.392	0.123941	0.170957	0.284966	0.121936	0.298178
result.393	0.125856	0.194432	0.223916	0.136878	0.319032
result.394	0.124754	0.169361	0.254202	0.138768	0.312801
result.395	0.127456	0.176757	0.246178	0.129538	0.320237
result.396	0.124677	0.205638	0.273105	0.138447	0.258064
result.397	0.133727	0.170879	0.214785	0.134199	0.346481
result.398	0.127656	0.171396	0.22791	0.137283	0.335802
result.399	0.132297	0.175612	0.234721	0.145127	0.312439
result.400	0.12668	0.184162	0.245419	0.142081	0.301588
result.401	0.121462	0.141762	0.240313	0.139198	0.357312
result.402	0.116834	0.19167	0.280061	0.131985	0.279405
result.403	0.125833	0.169635	0.287697	0.134667	0.282146
result.404	0.125735	0.19583	0.23477	0.131689	0.312022
result.405	0.129932	0.164826	0.246361	0.146291	0.312661
result.406	0.122537	0.226803	0.260144	0.132437	0.257987
result.407	0.132914	0.191118	0.261221	0.132249	0.282498
result.408	0.131918	0.172635	0.23574	0.150696	0.309035
result.409	0.117603	0.179587	0.259429	0.146075	0.29726
result.410	0.125572	0.181434	0.348903	0.142392	0.201463
result.411	0.119208	0.184431	0.277061	0.13047	0.288807
result.412	0.125377	0.170664	0.219251	0.136404	0.348256
result.413	0.123641	0.144822	0.242385	0.134724	0.354264
result.414	0.12742	0.181735	0.231655	0.140513	0.318608
result.415	0.122256	0.222771	0.252984	0.146595	0.255348
result.416	0.119346	0.177126	0.283178	0.141519	0.278972
result.417	0.134927	0.183495	0.271408	0.144102	0.266092
result.418	0.116392	0.205545	0.251815	0.128977	0.29725
result.419	0.122977	0.14556	0.261048	0.138187	0.332019
result.420	0.122703	0.164009	0.241306	0.129279	0.342793
result.421	0.129668	0.194268	0.250257	0.157604	0.268226
result.422	0.132371	0.178545	0.261784	0.14777	0.279531
result.423	0.127256	0.174321	0.22264	0.133032	0.342612
result.424	0.130417	0.172736	0.214106	0.148293	0.334519
result.425	0.124971	0.196596	0.245008	0.123578	0.309801
result.426	0.126765	0.165426	0.192622	0.145448	0.369807
result.427	0.120897	0.174092	0.262184	0.122276	0.32046
result.428	0.131766	0.18452	0.227944	0.136871	0.318851
result.429	0.120558	0.180048	0.301989	0.133052	0.264159
result.430	0.131548	0.178534	0.218669	0.140883	0.330198
result.431	0.125555	0.174492	0.237561	0.122868	0.339407
result.432	0.128106	0.165092	0.224327	0.148276	0.334199
result.433	0.124362	0.152552	0.285552	0.14052	0.297174
result.434	0.117811	0.199309	0.270046	0.130876	0.282028
result.435	0.130043	0.171141	0.266548	0.138849	0.293419
result.436	0.122156	0.178588	0.193515	0.121901	0.383798
result.437	0.121085	0.177035	0.260305	0.135673	0.306045
result.438	0.125648	0.203235	0.24095	0.133494	0.296857
result.439	0.123485	0.177548	0.239829	0.13498	0.324203
result.440	0.126178	0.191243	0.369917	0.145841	0.166913
result.441	0.125124	0.165875	0.235685	0.125984	0.347354
result.442	0.125504	0.183723	0.355082	0.141186	0.194505
result.443	0.11977	0.168102	0.284716	0.136023	0.291479
result.444	0.120053	0.167817	0.218376	0.123821	0.369956
result.445	0.123184	0.187725	0.229902	0.122911	0.33637
result.446	0.111802	0.17966	0.230085	0.139517	0.33907
result.447	0.117169	0.211896	0.256978	0.132853	0.280904
result.448	0.12217	0.173235	0.282094	0.141568	0.280981
result.449	0.124561	0.169691	0.200023	0.145522	0.360111
result.450	0.117891	0.191715	0.220426	0.137295	0.332694
result.451	0.125051	0.200112	0.264323	0.118895	0.291597
result.452	0.123953	0.157626	0.268225	0.150035	0.300162
result.453	0.129459	0.176376	0.230876	0.13794	0.325301
result.454	0.124765	0.18197	0.222612	0.129141	0.341581
result.455	0.12308	0.176785	0.245465	0.13626	0.31859
result.456	0.132478	0.188049	0.237182	0.130601	0.311713
result.457	0.125	0.155579	0.269303	0.140984	0.309087
result.458	0.129821	0.172201	0.311379	0.13543	0.251374
result.459	0.126872	0.160509	0.253044	0.139282	0.320504
result.460	0.127744	0.174515	0.16683	0.147606	0.383501
result.461	0.121263	0.18124	0.295828	0.143313	0.258308
result.462	0.123778	0.187491	0.270438	0.127083	0.291255
result.463	0.123158	0.174994	0.174104	0.131348	0.396532
result.464	0.124629	0.168083	0.273329	0.136537	0.297354
result.465	0.132418	0.1722	0.258537	0.1583	0.278712
result.466	0.134758	0.175335	0.236443	0.139908	0.313626
result.467	0.122578	0.154777	0.284137	0.138215	0.300135
result.468	0.125318	0.192502	0.221222	0.130294	0.33071
result.469	0.123392	0.187808	0.234985	0.117009	0.336714
result.470	0.131384	0.172235	0.270824	0.129768	0.295858
result.471	0.122753	0.187082	0.298353	0.14	0.251812
result.472	0.139734	0.167787	0.266167	0.139903	0.286433
result.473	0.112189	0.158639	0.253121	0.131909	0.344188
result.474	0.124477	0.204656	0.277216	0.128286	0.265389
result.475	0.120522	0.154456	0.251185	0.128775	0.345259
result.476	0.119149	0.140402	0.238159	0.14926	0.352914
result.477	0.127241	0.168901	0.285109	0.131052	0.287697
result.478	0.132426	0.173115	0.226403	0.141677	0.326427
result.479	0.119412	0.214617	0.280056	0.139981	0.245749
result.480	0.130471	0.152661	0.267991	0.142323	0.3066
result.481	0.127317	0.188135	0.266038	0.136399	0.282134
result.482	0.12891	0.161052	0.256226	0.136171	0.317551
result.483	0.123051	0.176904	0.251262	0.128819	0.319964
result.484	0.128666	0.17385	0.256921	0.12695	0.313658
result.485	0.126609	0.166862	0.233911	0.145378	0.327171
result.486	0.128504	0.174571	0.17065	0.146678	0.379667
result.487	0.12282	0.185943	0.245145	0.126808	0.319441
result.488	0.124481	0.174504	0.268839	0.127243	0.305005
result.489	0.131724	0.152295	0.265089	0.145018	0.305826
result.490	0.118478	0.188084	0.226566	0.130349	0.336523
result.491	0.126174	0.182749	0.254338	0.153194	0.283644
result.492	0.125564	0.147453	0.229644	0.132214	0.365194
result.493	0.128105	0.179945	0.242548	0.1431	0.306187
result.494	0.112887	0.181557	0.374545	0.144126	0.186931
result.495	0.123156	0.19253	0.288749	0.127194	0.268161
result.496	0.121641	0.205096	0.261792	0.145064	0.266385
result.497	0.137531	0.165488	0.181296	0.140623	0.375061
result.498	0.131472	0.174159	0.260514	0.144533	0.289486
result.499	0.127858	0.181475	0.27655	0.129177	0.28494
result.500	0.125475	0.179624	0.242675	0.134029	0.318266
result.501	0.133634	0.173009	0.244838	0.139884	0.308565
result.502	0.125266	0.171783	0.361747	0.141039	0.200094
result.503	0.123223	0.230061	0.268337	0.130309	0.248025
result.504	0.126599	0.193062	0.315254	0.136407	0.228542
result.505	0.128306	0.186776	0.257859	0.137271	0.289882
result.506	0.132199	0.166835	0.235992	0.12365	0.341301
result.507	0.118735	0.171887	0.250229	0.127503	0.331516
result.508	0.123201	0.155505	0.240272	0.140023	0.340976
result.509	0.123861	0.213454	0.296856	0.133098	0.232562
result.510	0.126771	0.146579	0.282833	0.136567	0.307323
result.511	0.129843	0.190037	0.246902	0.116274	0.31699
result.512	0.135778	0.136224	0.30773	0.147002	0.273414
result.513	0.123688	0.174663	0.258825	0.145332	0.297492
result.514	0.131713	0.177324	0.241224	0.151233	0.298624
result.515	0.11887	0.173947	0.247377	0.129385	0.330331
result.516	0.129347	0.171267	0.204077	0.135879	0.359528
result.517	0.122063	0.186032	0.21941	0.142744	0.329932
result.518	0.124731	0.149691	0.221774	0.128329	0.37543
result.519	0.123218	0.171754	0.219374	0.133318	0.352179
result.520	0.112547	0.203563	0.279044	0.12193	0.282806
result.521	0.126814	0.188589	0.277765	0.131604	0.275417
result.522	0.118804	0.235756	0.282767	0.138499	0.224197
result.523	0.131141	0.164056	0.249692	0.137364	0.317795
result.524	0.124056	0.159808	0.249096	0.134104	0.332799
result.525	0.134176	0.177591	0.218547	0.14769	0.321995
result.526	0.123588	0.161379	0.24593	0.137468	0.331796
result.527	0.12132	0.207181	0.274497	0.174676	0.222461
result.528	0.126959	0.172058	0.26832	0.142847	0.289792
result.529	0.122313	0.1494	0.274496	0.136434	0.317266
result.530	0.131055	0.202091	0.27308	0.132723	0.261052
result.531	0.132484	0.16426	0.279783	0.147134	0.276244
result.532	0.12772	0.168427	0.254156	0.139544	0.310153
result.533	0.124815	0.186679	0.261101	0.129487	0.297872
result.534	0.118329	0.179791	0.275174	0.13529	0.291415
result.535	0.127946	0.1483	0.261947	0.127573	0.334187
result.536	0.125092	0.173508	0.208884	0.136433	0.356061
result.537	0.126782	0.156736	0.233494	0.146874	0.336092
result.538	0.121101	0.181055	0.255069	0.135298	0.307569
result.539	0.125156	0.146841	0.252534	0.141217	0.334182
result.540	0.123458	0.194243	0.228874	0.142617	0.31058
result.541	0.131241	0.165504	0.288703	0.128661	0.285914
result.542	0.130067	0.147753	0.263098	0.134536	0.32457
result.543	0.121093	0.173121	0.257198	0.133462	0.315262
result.544	0.128555	0.154099	0.286475	0.139995	0.290875
result.545	0.128595	0.158567	0.263165	0.133683	0.315826
result.546	0.12117	0.180921	0.255504	0.136135	0.306427
result.547	0.140952	0.15784	0.267214	0.139623	0.294274
result.548	0.123146	0.159571	0.265835	0.142124	0.309254
result.549	0.119029	0.163484	0.256059	0.145552	0.315667
result.550	0.124164	0.194236	0.229214	0.1362	0.316117
result.551	0.115541	0.171959	0.265203	0.122252	0.325225
result.552	0.121159	0.156812	0.237458	0.139911	0.344705
result.553	0.125843	0.175762	0.273561	0.123297	0.301536
result.554	0.126387	0.149931	0.246768	0.137987	0.339065
result.555	0.124515	0.162076	0.229874	0.133608	0.349903
result.556	0.126342	0.152363	0.267011	0.1355	0.318808
result.557	0.131152	0.167753	0.206925	0.139862	0.354355
result.558	0.119194	0.181321	0.23449	0.133975	0.331019
result.559	0.119083	0.16789	0.234014	0.14883	0.330046
result.560	0.120795	0.179254	0.303779	0.152951	0.243171
result.561	0.121419	0.193995	0.273132	0.137478	0.274021
result.562	0.132627	0.164208	0.219824	0.13039	0.352927
result.563	0.116423	0.205812	0.279567	0.133589	0.264474
result.564	0.125936	0.188427	0.256887	0.126299	0.302473
result.565	0.126794	0.184786	0.238281	0.1315	0.3185
result.566	0.137206	0.147192	0.261498	0.138814	0.31517
result.567	0.126753	0.223293	0.250882	0.140864	0.258186
result.568	0.130782	0.167595	0.260354	0.140542	0.300799
result.569	0.132708	0.146187	0.257214	0.134259	0.329832
result.570	0.125027	0.192389	0.253345	0.132858	0.296337
result.571	0.126204	0.143666	0.26933	0.136381	0.324324
result.572	0.124918	0.179809	0.216442	0.147951	0.330927
result.573	0.120596	0.188211	0.272414	0.136859	0.282013
result.574	0.125574	0.199859	0.256071	0.126184	0.292405
result.575	0.124068	0.170568	0.265455	0.128227	0.311591
result.576	0.129089	0.153118	0.261799	0.155827	0.3
result.577	0.118784	0.163909	0.234884	0.145908	0.336315
result.578	0.127115	0.17423	0.245838	0.146021	0.306727
result.579	0.118341	0.166076	0.262982	0.145135	0.307623
result.580	0.129257	0.187275	0.248061	0.120885	0.31457
result.581	0.120234	0.166821	0.272587	0.141639	0.298653
result.582	0.12863	0.183975	0.218236	0.128698	0.340552
result.583	0.121363	0.189033	0.287734	0.130757	0.271204
result.584	0.13192	0.197338	0.263227	0.135948	0.271614
result.585	0.122656	0.16929	0.246054	0.144266	0.317781
result.586	0.127395	0.169492	0.248731	0.134507	0.319923
result.587	0.124528	0.166862	0.24991	0.139366	0.319469
result.588	0.129071	0.198835	0.277044	0.130997	0.26383
result.589	0.1247	0.199616	0.277458	0.144844	0.253381
result.590	0.120941	0.161699	0.258189	0.152971	0.306036
result.591	0.130421	0.163532	0.284433	0.126512	0.29524
result.592	0.132588	0.195294	0.262659	0.133694	0.275765
result.593	0.114102	0.173263	0.244878	0.131453	0.336417
result.594	0.127931	0.153407	0.282164	0.145917	0.290531
result.595	0.130207	0.168184	0.245448	0.134966	0.321149
result.596	0.12733	0.179046	0.300803	0.154052	0.238769
result.597	0.127448	0.18548	0.25057	0.139163	0.297457
result.598	0.127755	0.177305	0.245614	0.130589	0.318713
result.599	0.116168	0.181537	0.285684	0.137811	0.278737
result.600	0.118025	0.159745	0.184739	0.1382	0.399244
result.601	0.119929	0.22189	0.244539	0.18667	0.227151
result.602	0.125155	0.192221	0.245892	0.140898	0.295742
result.603	0.141559	0.165676	0.23715	0.136346	0.319269
result.604	0.125879	0.174026	0.298479	0.124667	0.276972
result.605	0.121934	0.17614	0.227446	0.13216	0.342408
result.606	0.120587	0.185724	0.241197	0.126456	0.326036
result.607	0.125265	0.185072	0.267559	0.12898	0.293032
result.608	0.117523	0.171678	0.250623	0.129703	0.330315
result.609	0.119887	0.167873	0.277376	0.136018	0.298869
result.610	0.122036	0.151898	0.287678	0.129723	0.308642
result.611	0.123587	0.177069	0.305369	0.141454	0.252474
result.612	0.121687	0.150339	0.247105	0.141271	0.339665
result.613	0.14155	0.16335	0.243125	0.129075	0.323
result.614	0.125586	0.175053	0.256355	0.139953	0.303195
result.615	0.119972	0.194264	0.288203	0.135369	0.262192
result.616	0.127163	0.192648	0.249622	0.140284	0.290307
result.617	0.128678	0.214548	0.27095	0.137477	0.248464
result.618	0.13311	0.147789	0.28305	0.131676	0.304566
result.619	0.132273	0.16885	0.267177	0.145733	0.285919
result.620	0.113065	0.186249	0.369575	0.135319	0.195859
result.621	0.134775	0.157582	0.261476	0.146215	0.299928
result.622	0.12723	0.171623	0.274807	0.136877	0.289394
result.623	0.116343	0.211566	0.2624	0.147086	0.262606
result.624	0.127232	0.200867	0.254347	0.134591	0.283103
result.625	0.126098	0.161075	0.265187	0.123201	0.324533
result.626	0.119053	0.16937	0.313253	0.123924	0.274377
result.627	0.126992	0.179705	0.27891	0.129557	0.284904
result.628	0.11884	0.188985	0.25885	0.125897	0.307406
result.629	0.130907	0.182419	0.234546	0.141234	0.310917
result.630	0.128387	0.19496	0.191632	0.13406	0.350914
result.631	0.127883	0.18212	0.256696	0.137145	0.296157
result.632	0.125395	0.145636	0.254596	0.148723	0.325673
result.633	0.122874	0.168983	0.282951	0.129712	0.295344
result.634	0.126681	0.178716	0.250555	0.134842	0.309249
result.635	0.12366	0.185251	0.241291	0.141434	0.308554
result.636	0.135126	0.146237	0.273626	0.145577	0.299363
result.637	0.130944	0.153158	0.185995	0.155808	0.374024
result.638	0.126599	0.191016	0.226388	0.135513	0.320555
result.639	0.120267	0.186251	0.246318	0.138109	0.30901
result.640	0.133005	0.15156	0.258269	0.137345	0.319728
result.641	0.124158	0.205198	0.294011	0.127412	0.249107
result.642	0.131835	0.158908	0.264679	0.153042	0.291416
result.643	0.13416	0.178438	0.250933	0.131901	0.304519
result.644	0.127632	0.171919	0.183984	0.15233	0.364088
result.645	0.12513	0.160875	0.256521	0.153799	0.303697
result.646	0.133163	0.166556	0.257303	0.162452	0.280551
result.647	0.135819	0.155475	0.261661	0.145273	0.301821
result.648	0.125816	0.152805	0.273655	0.14154	0.306253
result.649	0.127046	0.160053	0.276711	0.145811	0.290402
result.650	0.117524	0.18439	0.242702	0.151072	0.304127
result.651	0.121677	0.162428	0.208523	0.137848	0.3695
result.652	0.124667	0.159603	0.323221	0.157013	0.235403
result.653	0.125828	0.162143	0.273945	0.135361	0.302769
result.654	0.13389	0.157515	0.271611	0.152628	0.284381
result.655	0.125737	0.167611	0.235063	0.138057	0.333486
result.656	0.125541	0.194703	0.264924	0.135629	0.279134
result.657	0.129155	0.192103	0.249931	0.128994	0.299862
result.658	0.128145	0.186757	0.240251	0.141578	0.303246
result.659	0.125369	0.167657	0.230377	0.147203	0.329277
result.660	0.124502	0.16459	0.284159	0.137818	0.289023
result.661	0.132993	0.181258	0.20153	0.142874	0.341345
result.662	0.127353	0.163116	0.254427	0.151857	0.30313
result.663	0.129853	0.151305	0.286664	0.122544	0.309682
result.664	0.120437	0.186383	0.247803	0.120699	0.32459
result.665	0.119869	0.154781	0.272891	0.135498	0.31687
result.666	0.122197	0.154916	0.270573	0.122795	0.329496
result.667	0.125437	0.191521	0.198465	0.144379	0.34034
result.668	0.121381	0.190824	0.232026	0.146318	0.309475
result.669	0.113653	0.1791	0.310086	0.126761	0.270468
result.670	0.119765	0.199489	0.270708	0.197424	0.212547
result.671	0.132845	0.149471	0.275589	0.12888	0.313311
result.672	0.125143	0.185697	0.252268	0.133763	0.303247
result.673	0.124636	0.15133	0.25783	0.144946	0.321305
result.674	0.134157	0.171876	0.212779	0.145202	0.335867
result.675	0.112831	0.183639	0.272912	0.144082	0.286716
result.676	0.129638	0.172666	0.200576	0.133309	0.363811
result.677	0.133457	0.148688	0.229255	0.139006	0.349431
result.678	0.127107	0.15489	0.240874	0.141077	0.335962
result.679	0.122988	0.158815	0.250247	0.135901	0.332123
result.680	0.120556	0.189068	0.218558	0.140813	0.33096
result.681	0.125888	0.169009	0.268195	0.158457	0.278402
result.682	0.115118	0.152409	0.202603	0.140078	0.389815
result.683	0.124952	0.162977	0.217343	0.151956	0.342796
result.684	0.125715	0.167088	0.218255	0.14459	0.344376
result.685	0.132199	0.17818	0.286501	0.141797	0.261277
result.686	0.127005	0.158253	0.280322	0.132075	0.302435
result.687	0.133485	0.16841	0.188966	0.141113	0.367954
result.688	0.113241	0.188026	0.249117	0.141127	0.308511
result.689	0.127952	0.183788	0.265921	0.135523	0.286862
result.690	0.119311	0.158504	0.259097	0.137779	0.325125
result.691	0.135463	0.208314	0.214299	0.124133	0.317815
result.692	0.127157	0.157859	0.287095	0.139683	0.288277
result.693	0.116546	0.187849	0.232564	0.135487	0.32762
result.694	0.125222	0.185905	0.250538	0.136559	0.301777
result.695	0.144764	0.154941	0.174312	0.154326	0.371681
result.696	0.133081	0.181545	0.275071	0.141044	0.269258
result.697	0.124961	0.179091	0.263786	0.113144	0.318929
result.698	0.119091	0.178114	0.228614	0.137045	0.337045
result.699	0.120103	0.202741	0.253936	0.143814	0.279475
result.700	0.12289	0.200045	0.229533	0.140283	0.307226
result.701	0.13423	0.160533	0.284848	0.143806	0.276776
result.702	0.11548	0.182718	0.234195	0.139839	0.327833
result.703	0.121661	0.164323	0.266696	0.130294	0.317004
result.704	0.128007	0.170063	0.286555	0.154896	0.260386
result.705	0.123919	0.15456	0.357773	0.131161	0.23279
result.706	0.12016	0.181329	0.270332	0.135716	0.292325
result.707	0.133011	0.200024	0.245111	0.136762	0.285044
result.708	0.121164	0.18198	0.281445	0.137266	0.2781
result.709	0.132083	0.172092	0.246355	0.135268	0.314225
result.710	0.1243	0.174627	0.260984	0.13834	0.301796
result.711	0.124681	0.181692	0.248969	0.139119	0.305608
result.712	0.125186	0.162024	0.246959	0.135097	0.33078
result.713	0.126453	0.179797	0.250807	0.136093	0.306965
result.714	0.115608	0.179841	0.324173	0.135251	0.245213
result.715	0.12999	0.161668	0.282082	0.13548	0.290875
result.716	0.128376	0.134671	0.263767	0.133542	0.3395
result.717	0.128051	0.19839	0.197876	0.149382	0.326254
result.718	0.12731	0.161399	0.305669	0.142316	0.263353
result.719	0.126108	0.189365	0.257772	0.12515	0.301557
result.720	0.125385	0.180121	0.224732	0.139711	0.330145
result.721	0.126865	0.19338	0.262284	0.134304	0.283212
result.722	0.120497	0.194533	0.249846	0.149775	0.285444
result.723	0.131413	0.157871	0.257018	0.126411	0.327169
result.724	0.126701	0.19355	0.281005	0.143514	0.255276
result.725	0.12388	0.180455	0.241054	0.134587	0.32
result.726	0.126555	0.185488	0.267878	0.132611	0.287445
result.727	0.120258	0.16969	0.248601	0.126683	0.33479
result.728	0.121611	0.171261	0.285811	0.126979	0.294383
result.729	0.129471	0.159657	0.2268	0.147973	0.336195
result.730	0.115927	0.185366	0.248793	0.126336	0.323491
result.731	0.115426	0.164066	0.210456	0.148977	0.360917
result.732	0.125764	0.197679	0.230523	0.143713	0.302392
result.733	0.126793	0.20645	0.269283	0.12041	0.277176
result.734	0.123204	0.15261	0.236591	0.142303	0.345382
result.735	0.123267	0.188555	0.260165	0.130811	0.297297
result.736	0.121814	0.172142	0.262746	0.145267	0.298032
result.737	0.123423	0.201285	0.25827	0.151893	0.265198
result.738	0.140066	0.154565	0.288765	0.144962	0.271641
result.739	0.133969	0.166056	0.275941	0.153161	0.270773
result.740	0.127977	0.159026	0.248062	0.143077	0.321834
result.741	0.134799	0.156484	0.290354	0.142369	0.275897
result.742	0.123718	0.157367	0.274365	0.13843	0.306005
result.743	0.128619	0.156711	0.245326	0.149688	0.319751
result.744	0.123622	0.151091	0.251968	0.134376	0.338808
result.745	0.123393	0.197897	0.230246	0.138705	0.309783
result.746	0.132388	0.164578	0.245757	0.137395	0.319931
result.747	0.125607	0.183981	0.28835	0.137379	0.264709
result.748	0.124037	0.160216	0.278892	0.15098	0.285875
result.749	0.134078	0.161874	0.272964	0.131722	0.299313
result.750	0.126186	0.186087	0.231693	0.132502	0.323668
result.751	0.121533	0.171425	0.293199	0.134607	0.27926
result.752	0.129369	0.167136	0.29932	0.143795	0.260497
result.753	0.12583	0.210437	0.267394	0.149704	0.24668
result.754	0.129461	0.147842	0.277817	0.140051	0.304875
result.755	0.132955	0.161088	0.277076	0.138628	0.290356
result.756	0.129067	0.183733	0.272644	0.149897	0.264705
result.757	0.135287	0.162966	0.215035	0.140838	0.345747
result.758	0.119089	0.176876	0.258283	0.134866	0.311021
result.759	0.132568	0.15271	0.28026	0.131006	0.303432
result.760	0.126727	0.169981	0.172923	0.130836	0.399627
result.761	0.120182	0.197299	0.241158	0.129398	0.311918
result.762	0.12214	0.18559	0.237399	0.135389	0.319482
result.763	0.129147	0.186868	0.23084	0.131572	0.321437
result.764	0.126054	0.161664	0.262947	0.135862	0.313405
result.765	0.117249	0.187006	0.267283	0.139191	0.289249
result.766	0.12845	0.146285	0.276952	0.137768	0.310451
result.767	0.130962	0.175983	0.232807	0.12778	0.332443
result.768	0.119237	0.192438	0.27135	0.140027	0.276856
result.769	0.119495	0.203253	0.258007	0.1447	0.274477
result.770	0.12266	0.17482	0.262354	0.140369	0.29973
result.771	0.129489	0.157004	0.307491	0.132319	0.273508
result.772	0.131164	0.169925	0.221607	0.143794	0.333414
result.773	0.123602	0.161453	0.26874	0.135391	0.310977
result.774	0.1211	0.173723	0.256037	0.137732	0.311569
result.775	0.135128	0.156999	0.232639	0.132855	0.342426
result.776	0.118109	0.170046	0.21779	0.128109	0.366059
result.777	0.127417	0.196426	0.277285	0.157832	0.241089
result.778	0.130711	0.152925	0.245472	0.125759	0.345229
result.779	0.123266	0.225298	0.242443	0.139967	0.268862
result.780	0.130292	0.156537	0.227275	0.12761	0.358238
result.781	0.120631	0.182033	0.226542	0.144416	0.326402
result.782	0.131313	0.162185	0.280616	0.142019	0.283989
result.783	0.128978	0.15886	0.284503	0.136275	0.291406
result.784	0.122819	0.158907	0.366391	0.146212	0.205647
result.785	0.117169	0.160026	0.233311	0.123744	0.36588
result.786	0.125798	0.170088	0.255871	0.128988	0.319233
result.787	0.121826	0.178614	0.259318	0.135358	0.304884
result.788	0.127804	0.180263	0.234058	0.135939	0.321777
result.789	0.136395	0.166584	0.239995	0.165243	0.291956
result.790	0.128377	0.171122	0.227757	0.135227	0.33747
result.791	0.119848	0.159782	0.268025	0.151753	0.300616
result.792	0.118723	0.15729	0.256146	0.130053	0.337606
result.793	0.126826	0.164303	0.229815	0.14898	0.330171
result.794	0.115658	0.173003	0.27604	0.141237	0.294038
result.795	0.119271	0.205016	0.275884	0.126624	0.273098
result.796	0.127229	0.179533	0.231337	0.149263	0.312684
result.797	0.117934	0.170697	0.263005	0.136364	0.311978
result.798	0.132219	0.146318	0.256759	0.154772	0.309835
result.799	0.124738	0.165386	0.254833	0.130398	0.324482
result.800	0.119633	0.171413	0.282335	0.13323	0.293168
result.801	0.123222	0.185356	0.279172	0.133264	0.27901
result.802	0.126239	0.165183	0.259096	0.12089	0.328568
result.803	0.116694	0.151062	0.26318	0.150502	0.318702
result.804	0.125667	0.178733	0.263278	0.128926	0.303168
result.805	0.135609	0.143643	0.250881	0.137636	0.332207
result.806	0.13946	0.185485	0.227377	0.144323	0.303428
result.807	0.125691	0.146982	0.235046	0.146037	0.346313
result.808	0.121494	0.198167	0.263061	0.144821	0.272479
result.809	0.118684	0.177992	0.256427	0.140536	0.306294
result.810	0.121859	0.216776	0.274494	0.132306	0.254635
result.811	0.12565	0.142832	0.269615	0.141654	0.320071
result.812	0.130934	0.17376	0.282138	0.154285	0.258931
result.813	0.116059	0.165652	0.281432	0.133535	0.303509
result.814	0.127026	0.178949	0.263108	0.143631	0.28717
result.815	0.126609	0.16698	0.257774	0.126563	0.32196
result.816	0.129453	0.20369	0.230683	0.135285	0.300911
result.817	0.123181	0.183285	0.289029	0.141428	0.263167
result.818	0.11614	0.179	0.252218	0.133837	0.319018
result.819	0.120197	0.163281	0.279499	0.133162	0.304002
result.820	0.132378	0.167622	0.287133	0.138835	0.274149
result.821	0.123751	0.171695	0.281177	0.146894	0.276623
result.822	0.131228	0.173485	0.26234	0.132877	0.299977
result.823	0.129017	0.166995	0.230683	0.134975	0.338259
result.824	0.12777	0.16134	0.246449	0.129995	0.334517
result.825	0.12496	0.172411	0.24812	0.131396	0.323183
result.826	0.130944	0.169303	0.216139	0.153831	0.329708
result.827	0.121547	0.138195	0.285189	0.132955	0.322068
result.828	0.129073	0.1832	0.254878	0.140765	0.29206
result.829	0.125922	0.161243	0.282744	0.136382	0.293583
result.830	0.125991	0.194528	0.222212	0.130907	0.326455
result.831	0.133471	0.170783	0.193583	0.1272	0.375061
result.832	0.119615	0.216796	0.276603	0.137421	0.249565
result.833	0.123182	0.165216	0.255722	0.123952	0.331974
result.834	0.11858	0.170361	0.285556	0.140323	0.285114
result.835	0.135912	0.199833	0.275072	0.140879	0.248376
result.836	0.125296	0.175463	0.275262	0.131274	0.292438
result.837	0.138521	0.178451	0.219693	0.138149	0.32521
result.838	0.119932	0.200857	0.255175	0.133777	0.290417
result.839	0.1278	0.156115	0.283939	0.143492	0.288556
result.840	0.127386	0.170678	0.251245	0.141056	0.30959
result.841	0.124067	0.169096	0.246401	0.145277	0.315115
result.842	0.126102	0.179451	0.258138	0.128035	0.308228
result.843	0.122976	0.184106	0.262514	0.138085	0.292272
result.844	0.118712	0.175497	0.198748	0.133959	0.372904
result.845	0.124378	0.131658	0.29333	0.130789	0.319634
result.846	0.115827	0.169074	0.273161	0.136989	0.305177
result.847	0.125278	0.184672	0.26072	0.132646	0.296612
result.848	0.129115	0.172056	0.229578	0.160034	0.309193
result.849	0.130204	0.15411	0.264373	0.139251	0.312014
result.850	0.123425	0.161269	0.221401	0.135092	0.358654
result.851	0.128191	0.19756	0.271464	0.149581	0.25313
result.852	0.119753	0.17892	0.194276	0.147417	0.359702
result.853	0.124949	0.181027	0.274029	0.131129	0.288775
result.854	0.131587	0.196076	0.251548	0.148209	0.272605
result.855	0.125971	0.207089	0.289945	0.136774	0.240342
result.856	0.125081	0.193383	0.174873	0.133202	0.373438
result.857	0.129101	0.185074	0.246515	0.142314	0.297113
result.858	0.124931	0.164574	0.235037	0.139345	0.336159
result.859	0.119386	0.168801	0.282402	0.136564	0.29278
result.860	0.123648	0.188038	0.215758	0.130504	0.342075
result.861	0.134791	0.187078	0.264434	0.144364	0.269433
result.862	0.119054	0.184499	0.235325	0.149898	0.311156
result.863	0.118151	0.154142	0.262335	0.129359	0.336012
result.864	0.124579	0.162806	0.26642	0.131021	0.315152
result.865	0.118983	0.175867	0.272311	0.122911	0.310037
result.866	0.128624	0.175711	0.236651	0.138555	0.320642
result.867	0.129308	0.171167	0.222962	0.131614	0.345139
result.868	0.11669	0.152352	0.246187	0.135297	0.349315
result.869	0.125456	0.181791	0.276531	0.142239	0.274053
result.870	0.119847	0.208432	0.272483	0.144091	0.25499
result.871	0.127571	0.18819	0.216286	0.148619	0.319524
result.872	0.123228	0.185646	0.246887	0.13405	0.310165
result.873	0.128425	0.160252	0.254683	0.129427	0.32712
result.874	0.135085	0.195884	0.27845	0.13092	0.259637
result.875	0.126442	0.176723	0.275199	0.135959	0.285748
result.876	0.130723	0.189863	0.260822	0.138794	0.279894
result.877	0.14045	0.16086	0.221349	0.154188	0.323054
result.878	0.125539	0.187631	0.273949	0.129121	0.283871
result.879	0.12039	0.15867	0.27844	0.135275	0.30711
result.880	0.132713	0.181237	0.267845	0.133574	0.284585
result.881	0.125657	0.169091	0.274901	0.127469	0.302882
result.882	0.117109	0.212012	0.281168	0.130175	0.25944
result.883	0.116671	0.160069	0.257364	0.137272	0.328555
result.884	0.120707	0.171458	0.177606	0.137786	0.39242
result.885	0.120653	0.173339	0.263758	0.135014	0.307389
result.886	0.125699	0.188004	0.234092	0.123684	0.328592
result.887	0.135415	0.177585	0.236826	0.147375	0.302776
result.888	0.131665	0.193208	0.25035	0.139183	0.285545
result.889	0.119881	0.15916	0.266758	0.150781	0.303489
result.890	0.119884	0.194948	0.285039	0.126247	0.273861
result.891	0.110655	0.178736	0.268981	0.125023	0.316651
result.892	0.133564	0.162634	0.238298	0.142768	0.322735
result.893	0.117442	0.167351	0.235568	0.133561	0.346101
result.894	0.117782	0.176003	0.236448	0.137743	0.33211
result.895	0.125834	0.168701	0.264815	0.135002	0.30567
result.896	0.121363	0.179399	0.273078	0.136023	0.290294
result.897	0.121422	0.199284	0.272161	0.133587	0.27343
result.898	0.123079	0.191176	0.281826	0.126538	0.277425
result.899	0.128939	0.2039	0.251518	0.139198	0.276379
result.900	0.131977	0.150061	0.28389	0.136559	0.297441
result.901	0.132153	0.152509	0.230347	0.128963	0.356004
result.902	0.130263	0.153657	0.280356	0.132982	0.302719
result.903	0.131274	0.178828	0.254433	0.135974	0.299419
result.904	0.122858	0.173833	0.266272	0.153978	0.283081
result.905	0.119495	0.16922	0.289908	0.137798	0.283486
result.906	0.123491	0.175738	0.249796	0.128234	0.322742
result.907	0.125389	0.193286	0.271899	0.133193	0.276123
result.908	0.124353	0.162384	0.184797	0.134681	0.393715
result.909	0.111564	0.165984	0.192508	0.134826	0.395276
result.910	0.127628	0.190031	0.242652	0.143663	0.296026
result.911	0.125599	0.16602	0.355789	0.135351	0.217196
result.912	0.120023	0.166095	0.252121	0.129618	0.332329
result.913	0.118796	0.185701	0.244373	0.140685	0.310493
result.914	0.125273	0.162957	0.222686	0.127504	0.361414
result.915	0.127772	0.167361	0.295157	0.12632	0.283535
result.916	0.121167	0.203751	0.257074	0.133297	0.284492
result.917	0.120324	0.19044	0.247211	0.137497	0.304529
result.918	0.127568	0.162355	0.256935	0.126534	0.326681
result.919	0.127194	0.175923	0.281775	0.1347	0.280456
result.920	0.133771	0.164526	0.213917	0.141557	0.346229
result.921	0.122385	0.179525	0.283811	0.142594	0.271597
result.922	0.128854	0.183419	0.27429	0.133931	0.27946
result.923	0.142794	0.211136	0.241734	0.138901	0.265336
result.924	0.120097	0.195888	0.274154	0.120164	0.289852
result.925	0.125974	0.159604	0.28617	0.142242	0.28617
result.926	0.12843	0.156521	0.291314	0.149141	0.274716
result.927	0.122032	0.205572	0.275767	0.157317	0.239218
result.928	0.128481	0.162426	0.287633	0.133168	0.288339
result.929	0.134264	0.169632	0.186036	0.143276	0.366815
result.930	0.126649	0.155108	0.349369	0.15718	0.211717
result.931	0.127256	0.187813	0.25248	0.129547	0.302692
result.932	0.12058	0.175771	0.275839	0.133885	0.293971
result.933	0.133584	0.152144	0.273037	0.151091	0.290193
result.934	0.113894	0.172211	0.248118	0.141884	0.323981
result.935	0.127945	0.18386	0.227969	0.138549	0.321631
result.936	0.123467	0.173444	0.266356	0.132417	0.304407
result.937	0.116389	0.17835	0.272276	0.134817	0.298099
result.938	0.12121	0.16891	0.29685	0.131362	0.281668
result.939	0.120724	0.179835	0.258062	0.130058	0.3113
result.940	0.124742	0.166241	0.314251	0.140639	0.254079
result.941	0.132675	0.157373	0.279036	0.135494	0.295422
result.942	0.122614	0.222866	0.27512	0.127306	0.252163
result.943	0.12457	0.186865	0.309051	0.133201	0.246336
result.944	0.13027	0.173045	0.232899	0.131047	0.332647
result.945	0.131009	0.214603	0.346829	0.147601	0.159841
result.946	0.12851	0.159032	0.265213	0.149736	0.297532
result.947	0.128182	0.186146	0.270421	0.140032	0.275287
result.948	0.121084	0.170135	0.274492	0.138962	0.29526
result.949	0.119702	0.183822	0.267431	0.139995	0.289026
result.950	0.125583	0.163329	0.243096	0.145222	0.322817
result.951	0.123352	0.179663	0.342407	0.141102	0.213543
result.952	0.118612	0.178806	0.284912	0.132061	0.285586
result.953	0.127945	0.155437	0.275853	0.146801	0.293918
result.954	0.130414	0.144627	0.238526	0.134689	0.351745
result.955	0.121054	0.181905	0.255668	0.116584	0.324768
result.956	0.131627	0.186183	0.270235	0.145321	0.26661
result.957	0.131223	0.155147	0.277139	0.129773	0.30667
result.958	0.128613	0.162616	0.289966	0.131499	0.28726
result.959	0.122562	0.166246	0.242018	0.133146	0.33596
result.960	0.117764	0.173611	0.222357	0.12892	0.357303
result.961	0.121326	0.159825	0.345435	0.162609	0.210875
result.962	0.125728	0.182389	0.246182	0.118986	0.32676
result.963	0.117399	0.196964	0.263027	0.143792	0.278772
result.964	0.120862	0.169899	0.207932	0.128175	0.373223
result.965	0.120311	0.201122	0.274788	0.158484	0.245432
result.966	0.134776	0.160941	0.226847	0.139176	0.338353
result.967	0.124473	0.175801	0.249863	0.124016	0.325778
result.968	0.122011	0.182915	0.272414	0.139857	0.282803
result.969	0.124369	0.158582	0.272602	0.128775	0.315741
result.970	0.122814	0.183829	0.244383	0.143576	0.305421
result.971	0.128229	0.181029	0.236914	0.136206	0.317486
result.972	0.128286	0.181694	0.236538	0.143574	0.309932
result.973	0.11619	0.158049	0.277675	0.130535	0.317343
result.974	0.127667	0.168929	0.260714	0.132167	0.310476
result.975	0.125093	0.185219	0.232658	0.14432	0.312616
result.976	0.134466	0.199925	0.247138	0.132117	0.286428
result.977	0.12846	0.144505	0.255329	0.137052	0.334678
result.978	0.128286	0.153473	0.261235	0.142466	0.314588
result.979	0.120919	0.162152	0.315247	0.122444	0.279417
result.980	0.125327	0.167699	0.256297	0.137142	0.313604
result.981	0.120802	0.183831	0.233252	0.127127	0.334967
result.982	0.129136	0.197033	0.25514	0.133551	0.285047
result.983	0.122712	0.17968	0.261797	0.138249	0.297492
result.984	0.129548	0.205608	0.264727	0.135344	0.264821
result.985	0.126359	0.157792	0.291967	0.138143	0.285955
result.986	0.124256	0.184624	0.263866	0.122916	0.304338
result.987	0.137031	0.204477	0.229271	0.152251	0.276871
result.988	0.13128	0.152304	0.259336	0.144399	0.312803
result.989	0.121856	0.179683	0.278364	0.138259	0.281662
result.990	0.121547	0.201496	0.264503	0.13796	0.274401
result.991	0.138086	0.18264	0.282111	0.134215	0.2629
result.992	0.119929	0.173739	0.265363	0.12715	0.313708
result.993	0.120865	0.168536	0.278256	0.134125	0.298241
result.994	0.134075	0.183093	0.268127	0.1269	0.287947
result.995	0.124401	0.183984	0.252928	0.147405	0.29126
result.996	0.120248	0.157517	0.280813	0.140226	0.301129
result.997	0.126116	0.18149	0.230289	0.139847	0.322414
result.998	0.128283	0.187935	0.243387	0.139002	0.301392
result.999	0.116098	0.184603	0.251865	0.126882	0.320597
result.1000	0.134277	0.175632	0.256649	0.133929	0.299373
